# Supplementary material for: (Nitrato-κO)oxido(5,10,15,20-tetra­phenyl­porphyrinato-κ4 N)molybdenum(V) benzene solvate
Source: Acta Crystallogr Sect E Struct Rep Online. 2008 Sep 27;64(Pt 10):m1337. doi: 10.1107/S1600536808030705 (PMC2959382; doi:10.1107/S1600536808030705)
Supplement: Supplementary file 1 [file e-64-m1337-sup1.cif]

##############################################################################
###                                                                        ###
###        Electronic paper (Acta Crystallographica Section E)             ###
###                                                                        ###
##############################################################################
#                                                                            #
# This CIF contains the data in a paper accepted for publication in Acta     #
# Crystallographica Section E. It conforms to the requirements of Notes      #
# for Authors for Section E, and has been peer reviewed under the auspices   #
# of the IUCr Commission on Journals.                                        #
#                                                                            #
# Full details of the Crystallographic Information File format               #
# are given in the paper "The Crystallographic Information File (CIF):       #
# a New Standard Archive File for Crystallography" by S. R. Hall, F. H.      #
# Allen and I. D. Brown [Acta Cryst. (1991), A47, 655-685].                  #
#                                                                            #
# The current version of the core CIF dictionary is obtainable from          #
# ftp://ftp.iucr.org/pub/cif_core.dic. The current version number is 2.4.    #
#                                                                            #
# Software is freely available for graphical display of the structure(s) in  #
# this CIF.  For information consult the CIF home page http://www.iucr.org/  #
# cif/home.html                                                              #
#                                                                            #
# This file may be used for bona fide research purposes within the           #
# scientific community so long as proper attribution is given to the journal # 
# article from which it was obtained.                                        #
#                                                                            #
##############################################################################
                                             
data_I
_audit_creation_method     SHELXL97
_chemical_name_systematic
;
(Nitrato-\kO)oxido(tetraphenylporphyrinato-\k^4^N)molybdenum(V) benzene solvate
;
_chemical_name_common     ?
_chemical_formula_moiety     'C44 H28 Mo N5 O4 , C6 H6'
_chemical_formula_sum     'C50 H34 Mo N5 O4'
_chemical_formula_iupac     '[Mo (C44 H28 N4) (N O3) O] , C6 H6'
_chemical_formula_weight     864.76
_chemical_melting_point     ?
_symmetry_cell_setting     triclinic
_symmetry_space_group_name_H-M     'P -1'
_symmetry_space_group_name_Hall     '-P 1'
loop_
    _symmetry_equiv_pos_as_xyz
    'x, y, z'
    '-x, -y, -z'
_cell_length_a     8.6846(14)
_cell_length_b     11.2895(18)
_cell_length_c     11.7180(18)
_cell_angle_alpha     61.617(5)
_cell_angle_beta     79.283(6)
_cell_angle_gamma     76.354(6)
_cell_volume     978.6(3)
_cell_formula_units_Z     1
_cell_measurement_reflns_used     7414
_cell_measurement_theta_min     3.2
_cell_measurement_theta_max     26.3
_cell_measurement_temperature     120(2)
_exptl_crystal_description     prism
_exptl_crystal_colour     green
_exptl_crystal_size_max     0.16
_exptl_crystal_size_mid     0.08
_exptl_crystal_size_min     0.02
_exptl_crystal_density_diffrn     1.467
_exptl_crystal_density_meas     ?
_exptl_crystal_density_method     'not measured'
_exptl_crystal_F_000     443
_exptl_absorpt_coefficient_mu     0.391
_exptl_absorpt_correction_type     multi-scan
_exptl_absorpt_process_details     '(SADABS; Sheldrick, 2007)'
_exptl_absorpt_correction_T_min     0.938
_exptl_absorpt_correction_T_max     0.994
_exptl_special_details
;
;
_diffrn_ambient_temperature     120(2)
_diffrn_radiation_type     MoK\a
_diffrn_radiation_wavelength     0.71073
_diffrn_radiation_source     'fine-focus sealed tube'
_diffrn_radiation_monochromator     graphite
_diffrn_measurement_device_type     'Bruker SMART APEX CCD'
_diffrn_measurement_method     \w
_diffrn_detector_area_resol_mean     ?
_diffrn_reflns_number     10263
_diffrn_reflns_av_R_equivalents     0.0228
_diffrn_reflns_av_sigmaI/netI     0.0320
_diffrn_reflns_theta_min     1.98
_diffrn_reflns_theta_max     26.00
_diffrn_reflns_theta_full     26.00
_diffrn_measured_fraction_theta_max     0.994
_diffrn_measured_fraction_theta_full     0.994
_diffrn_reflns_limit_h_min     -10
_diffrn_reflns_limit_h_max     10
_diffrn_reflns_limit_k_min     -13
_diffrn_reflns_limit_k_max     13
_diffrn_reflns_limit_l_min     -14
_diffrn_reflns_limit_l_max     14
_diffrn_standards_number     0
_diffrn_standards_interval_count     ?
_diffrn_standards_interval_time     ?
_diffrn_standards_decay_%     ?
_refine_special_details
;
Refinement of <i>F</i>^2^ against ALL reflections. The weighted <i>R</i>-factor
<i>wR</i> and goodness of fit <i>S</i> are based on <i>F</i>^2^, conventional
<i>R</i>-factors <i>R</i> are based on <i>F</i>, with <i>F</i> set to zero for
negative <i>F</i>^2^. The threshold expression of <i>F</i>^2^ >
\s(<i>F</i>^2^) is used only for calculating <i>R</i>-factors(gt) <i>etc</i>.
and is not relevant to the choice of reflections for refinement.
<i>R</i>-factors based on <i>F</i>^2^ are statistically about twice as large
as those based on <i>F</i>, and <i>R</i>- factors based on ALL data will be
even larger.
;
_reflns_number_total     3836
_reflns_number_gt     3395
_reflns_threshold_expression     I>2\s(I)
_refine_ls_structure_factor_coef     Fsqd
_refine_ls_matrix_type     full
_refine_ls_R_factor_all     0.0584
_refine_ls_R_factor_gt     0.0491
_refine_ls_wR_factor_gt     0.1050
_refine_ls_wR_factor_ref     0.1083
_refine_ls_goodness_of_fit_ref     1.156
_refine_ls_restrained_S_all     1.155
_refine_ls_number_reflns     3836
_refine_ls_number_parameters     298
_refine_ls_number_restraints     3
_refine_ls_hydrogen_treatment     constr
_refine_ls_weighting_scheme     calc
_refine_ls_weighting_details
              'calc w = 1/[\s^2^(Fo^2^)+(0.032P)^2^+P] where P=(Fo^2^+2Fc^2^)/3'
_atom_sites_solution_hydrogens     geom
_atom_sites_solution_primary     direct
_atom_sites_solution_secondary     difmap
_refine_ls_shift/su_max     0.000
_refine_ls_shift/su_mean     0.000
_refine_diff_density_max     0.433
_refine_diff_density_min     -0.471
_refine_ls_extinction_method     none
_refine_ls_extinction_coef     ?
loop_
    _atom_type_symbol
    _atom_type_description
    _atom_type_scat_dispersion_real
    _atom_type_scat_dispersion_imag
    _atom_type_scat_source
    'C' 'C' 0.0033 0.0016
                         'International Tables Vol C Tables 4.2.6.8 and 6.1.1.4'
    'H' 'H' 0.0000 0.0000
                         'International Tables Vol C Tables 4.2.6.8 and 6.1.1.4'
    'N' 'N' 0.0061 0.0033
                         'International Tables Vol C Tables 4.2.6.8 and 6.1.1.4'
    'O' 'O' 0.0106 0.0060
                         'International Tables Vol C Tables 4.2.6.8 and 6.1.1.4'
    'Mo' 'Mo' -1.6832 0.6857
                         'International Tables Vol C Tables 4.2.6.8 and 6.1.1.4'
_computing_data_collection     'SMART (Bruker, 1998)'
_computing_cell_refinement     'SAINT (Bruker, 1998)'
_computing_data_reduction     'SAINT (Bruker, 1998)'
_computing_structure_solution     'SHELXTL (Sheldrick, 2008)'
_computing_structure_refinement     'SHELXTL (Sheldrick, 2008)'
_computing_molecular_graphics     'SHELXTL (Sheldrick, 2008)'
_computing_publication_material     'SHELXTL (Sheldrick, 2008)'
loop_
    _atom_site_type_symbol
    _atom_site_label
    _atom_site_fract_x
    _atom_site_fract_y
    _atom_site_fract_z
    _atom_site_U_iso_or_equiv
    _atom_site_adp_type
    _atom_site_calc_flag
    _atom_site_refinement_flags
    _atom_site_occupancy
    _atom_site_disorder_assembly
    _atom_site_disorder_group
    Mo Mo1 0.47549(6) 0.53402(4) 0.48115(5) 0.02365(15) Uani d PU 0.50 . -1
    O O1 0.354(3) 0.668(2) 0.380(2) 0.031(3) Uani d PU 0.50 A -1
    O O2 0.652(3) 0.356(2) 0.598(2) 0.035(3) Uani d PU 0.50 B -1
    N N3 0.6402(5) 0.2554(5) 0.7138(5) 0.0285(10) Uani d P 0.50 B -1
    O O4 0.5111(4) 0.2409(4) 0.7791(4) 0.0340(9) Uani d P 0.50 B -1
    O O3 0.7618(5) 0.1698(4) 0.7537(4) 0.0369(9) Uani d P 0.50 B -1
    N N1 0.3480(3) 0.3743(2) 0.5196(2) 0.0283(5) Uani d . 1 . .
    N N2 0.6227(2) 0.4736(2) 0.3433(2) 0.0275(5) Uani d . 1 . .
    C C1 0.2198(3) 0.3414(3) 0.6109(3) 0.0289(6) Uani d . 1 . .
    C C2 0.1423(3) 0.2553(3) 0.5895(3) 0.0335(6) Uani d . 1 . .
    H H2 0.0503 0.2181 0.6382 0.040 Uiso calc R 1 . .
    C C3 0.2241(3) 0.2368(3) 0.4875(3) 0.0323(6) Uani d . 1 . .
    H H3 0.1994 0.1845 0.4516 0.039 Uiso calc R 1 . .
    C C4 0.3545(3) 0.3100(3) 0.4433(2) 0.0272(6) Uani d . 1 . .
    C C5 0.4674(3) 0.3184(3) 0.3386(2) 0.0275(6) Uani d . 1 . .
    C C6 0.5898(3) 0.3952(3) 0.2919(2) 0.0275(6) Uani d . 1 . .
    C C7 0.7039(3) 0.4052(3) 0.1842(3) 0.0310(6) Uani d . 1 . .
    H H7 0.7085 0.3621 0.1307 0.037 Uiso calc R 1 . .
    C C8 0.8043(3) 0.4869(3) 0.1715(3) 0.0314(6) Uani d . 1 . .
    H H8 0.8924 0.5105 0.1083 0.038 Uiso calc R 1 . .
    C C9 0.7534(3) 0.5311(3) 0.2710(3) 0.0294(6) Uani d . 1 . .
    C C10 0.8261(3) 0.6181(3) 0.2904(3) 0.0288(6) Uani d . 1 . .
    C C11 0.4563(3) 0.2361(3) 0.2711(3) 0.0287(6) Uani d . 1 . .
    C C12 0.3794(4) 0.2953(3) 0.1587(3) 0.0498(9) Uani d . 1 . .
    H H12 0.3345 0.3897 0.1219 0.060 Uiso calc R 1 . .
    C C13 0.3678(5) 0.2168(3) 0.0993(3) 0.0553(10) Uani d . 1 . .
    H H13 0.3158 0.2583 0.0214 0.066 Uiso calc R 1 . .
    C C14 0.4304(4) 0.0806(3) 0.1518(3) 0.0380(7) Uani d . 1 . .
    H H14 0.4194 0.0271 0.1121 0.046 Uiso calc R 1 . .
    C C15 0.5086(3) 0.0221(3) 0.2614(3) 0.0354(6) Uani d . 1 . .
    H H15 0.5536 -0.0722 0.2976 0.042 Uiso calc R 1 . .
    C C16 0.5226(3) 0.1001(3) 0.3206(3) 0.0326(6) Uani d . 1 . .
    H H16 0.5789 0.0588 0.3962 0.039 Uiso calc R 1 . .
    C C17 0.9593(3) 0.6766(3) 0.1930(3) 0.0300(6) Uani d . 1 . .
    C C18 1.1139(4) 0.6125(3) 0.2087(3) 0.0480(8) Uani d . 1 . .
    H H18 1.1393 0.5289 0.2842 0.058 Uiso calc R 1 . .
    C C19 1.2343(4) 0.6692(4) 0.1146(4) 0.0599(10) Uani d . 1 . .
    H H19 1.3417 0.6248 0.1263 0.072 Uiso calc R 1 . .
    C C20 1.1979(4) 0.7891(4) 0.0050(3) 0.0495(9) Uani d . 1 . .
    H H20 1.2803 0.8280 -0.0590 0.059 Uiso calc R 1 . .
    C C21 1.0445(4) 0.8521(3) -0.0122(3) 0.0480(8) Uani d . 1 . .
    H H21 1.0194 0.9340 -0.0892 0.058 Uiso calc R 1 . .
    C C22 0.9241(4) 0.7975(3) 0.0823(3) 0.0412(7) Uani d . 1 . .
    H H22 0.8172 0.8433 0.0707 0.049 Uiso calc R 1 . .
    C C26 0.0430(5) -0.0977(4) 0.6200(4) 0.0581(10) Uani d . 1 . .
    H H26 0.0726 -0.1658 0.7037 0.070 Uiso calc R 1 . .
    C C27 -0.0779(4) 0.0081(4) 0.6088(4) 0.0515(9) Uani d . 1 . .
    H H27 -0.1319 0.0135 0.6850 0.062 Uiso calc R 1 . .
    C C28 -0.1220(4) 0.1060(4) 0.4897(4) 0.0566(9) Uani d . 1 . .
    H H28 -0.2066 0.1794 0.4823 0.068 Uiso calc R 1 . .
loop_
    _atom_site_aniso_label
    _atom_site_aniso_U_11
    _atom_site_aniso_U_22
    _atom_site_aniso_U_33
    _atom_site_aniso_U_12
    _atom_site_aniso_U_13
    _atom_site_aniso_U_23
    Mo1 0.0272(3) 0.0225(3) 0.0250(3) -0.0065(2) 0.0001(2) -0.0135(3)
    O1 0.043(4) 0.030(6) 0.011(5) -0.001(4) 0.002(3) -0.006(5)
    O2 0.035(4) 0.038(6) 0.026(8) -0.004(4) -0.008(5) -0.008(5)
    N3 0.024(2) 0.033(3) 0.039(3) -0.005(2) 0.002(2) -0.026(3)
    O4 0.035(2) 0.028(2) 0.037(2) -0.0094(16) 0.0041(17) -0.0134(18)
    O3 0.036(2) 0.029(2) 0.044(2) -0.0025(17) -0.0056(18) -0.0156(19)
    N1 0.0291(12) 0.0361(13) 0.0240(11) -0.0124(10) 0.0033(9) -0.0160(10)
    N2 0.0271(12) 0.0343(13) 0.0255(11) -0.0119(9) 0.0022(9) -0.0156(10)
    C1 0.0284(14) 0.0314(14) 0.0267(14) -0.0088(11) 0.0002(11) -0.0123(12)
    C2 0.0318(15) 0.0360(16) 0.0354(16) -0.0125(12) 0.0014(12) -0.0167(13)
    C3 0.0351(15) 0.0309(15) 0.0348(15) -0.0095(12) -0.0004(12) -0.0172(13)
    C4 0.0297(14) 0.0276(14) 0.0252(13) -0.0069(11) -0.0018(11) -0.0120(11)
    C5 0.0311(14) 0.0268(14) 0.0251(13) -0.0055(11) -0.0026(11) -0.0117(11)
    C6 0.0306(14) 0.0264(14) 0.0237(13) -0.0040(11) -0.0020(11) -0.0102(11)
    C7 0.0389(16) 0.0281(14) 0.0264(14) -0.0062(12) 0.0014(12) -0.0140(12)
    C8 0.0344(15) 0.0308(15) 0.0267(14) -0.0086(12) 0.0042(11) -0.0122(12)
    C9 0.0301(14) 0.0334(15) 0.0252(14) -0.0080(11) 0.0008(11) -0.0135(12)
    C10 0.0268(14) 0.0320(14) 0.0267(14) -0.0079(11) 0.0017(11) -0.0125(12)
    C11 0.0310(14) 0.0313(14) 0.0266(14) -0.0109(11) 0.0038(11) -0.0149(12)
    C12 0.075(2) 0.0312(16) 0.0470(19) 0.0034(16) -0.0252(17) -0.0198(15)
    C13 0.083(3) 0.0436(19) 0.047(2) 0.0021(18) -0.0304(19) -0.0239(17)
    C14 0.0465(18) 0.0402(17) 0.0360(16) -0.0147(14) 0.0011(13) -0.0224(14)
    C15 0.0397(16) 0.0299(15) 0.0363(16) -0.0106(12) 0.0029(13) -0.0148(13)
    C16 0.0373(16) 0.0329(15) 0.0275(14) -0.0085(12) -0.0033(12) -0.0123(12)
    C17 0.0328(15) 0.0342(15) 0.0290(14) -0.0126(12) 0.0038(11) -0.0183(12)
    C18 0.0372(18) 0.0411(18) 0.049(2) -0.0083(14) 0.0055(14) -0.0095(15)
    C19 0.0358(19) 0.058(2) 0.072(3) -0.0119(16) 0.0178(17) -0.025(2)
    C20 0.061(2) 0.048(2) 0.048(2) -0.0306(17) 0.0262(17) -0.0293(17)
    C21 0.069(2) 0.0421(18) 0.0316(17) -0.0245(17) 0.0027(15) -0.0112(14)
    C22 0.0448(18) 0.0402(17) 0.0358(17) -0.0139(14) -0.0026(14) -0.0122(14)
    C26 0.064(2) 0.046(2) 0.056(2) -0.0140(18) -0.0220(19) -0.0079(17)
    C27 0.0438(19) 0.062(2) 0.057(2) -0.0220(17) -0.0022(16) -0.0294(19)
    C28 0.047(2) 0.046(2) 0.082(3) 0.0000(16) -0.0212(19) -0.031(2)
_geom_special_details
;
All e.s.d.'s (except the e.s.d. in the dihedral angle between two l.s. planes)
are estimated using the full covariance matrix. The cell e.s.d.'s are taken
into account individually in the estimation of e.s.d.'s in distances, angles
and torsion angles; correlations between e.s.d.'s in cell parameters are only
used when they are defined by crystal symmetry. An approximate (isotropic)
treatment of cell e.s.d.'s is used for estimating e.s.d.'s involving l.s.
planes.
;
loop_
    _geom_bond_atom_site_label_1
    _geom_bond_atom_site_label_2
    _geom_bond_site_symmetry_2
    _geom_bond_distance
    _geom_bond_publ_flag
    Mo1 O1 . 1.678(9) y
    Mo1 N1 2_666 2.039(2) y
    Mo1 N2 2_666 2.044(2) y
    Mo1 N2 . 2.139(2) y
    Mo1 N1 . 2.159(2) y
    Mo1 O2 . 2.227(9) y
    O2 N3 . 1.30(2) ?
    N3 O4 . 1.232(6) ?
    N3 O3 . 1.241(6) ?
    N1 C1 . 1.377(3) ?
    N1 C4 . 1.382(3) ?
    N1 Mo1 2_666 2.039(2) ?
    N2 C9 . 1.377(3) ?
    N2 C6 . 1.385(3) ?
    N2 Mo1 2_666 2.044(2) ?
    C1 C10 2_666 1.398(4) ?
    C1 C2 . 1.436(4) ?
    C2 C3 . 1.352(4) ?
    C2 H2 . 0.9500 ?
    C3 C4 . 1.432(4) ?
    C3 H3 . 0.9500 ?
    C4 C5 . 1.400(4) ?
    C5 C6 . 1.395(4) ?
    C5 C11 . 1.507(3) ?
    C6 C7 . 1.428(4) ?
    C7 C8 . 1.354(4) ?
    C7 H7 . 0.9500 ?
    C8 C9 . 1.436(4) ?
    C8 H8 . 0.9500 ?
    C9 C10 . 1.404(4) ?
    C10 C1 2_666 1.398(4) ?
    C10 C17 . 1.493(4) ?
    C11 C16 . 1.373(4) ?
    C11 C12 . 1.380(4) ?
    C12 C13 . 1.391(4) ?
    C12 H12 . 0.9500 ?
    C13 C14 . 1.367(4) ?
    C13 H13 . 0.9500 ?
    C14 C15 . 1.361(4) ?
    C14 H14 . 0.9500 ?
    C15 C16 . 1.391(4) ?
    C15 H15 . 0.9500 ?
    C16 H16 . 0.9500 ?
    C17 C18 . 1.366(4) ?
    C17 C22 . 1.381(4) ?
    C18 C19 . 1.391(4) ?
    C18 H18 . 0.9500 ?
    C19 C20 . 1.370(5) ?
    C19 H19 . 0.9500 ?
    C20 C21 . 1.356(5) ?
    C20 H20 . 0.9500 ?
    C21 C22 . 1.387(4) ?
    C21 H21 . 0.9500 ?
    C22 H22 . 0.9500 ?
    C26 C27 . 1.363(5) ?
    C26 C28 2_556 1.374(5) ?
    C26 H26 . 0.9500 ?
    C27 C28 . 1.360(5) ?
    C27 H27 . 0.9500 ?
    C28 C26 2_556 1.374(5) ?
    C28 H28 . 0.9500 ?
loop_
    _geom_angle_atom_site_label_1
    _geom_angle_atom_site_label_2
    _geom_angle_atom_site_label_3
    _geom_angle_site_symmetry_1
    _geom_angle_site_symmetry_3
    _geom_angle
    _geom_angle_publ_flag
    O1 Mo1 N1 . 2_666 101.6(11) ?
    O1 Mo1 N2 . 2_666 100.8(9) ?
    N1 Mo1 N2 2_666 2_666 90.76(8) ?
    O1 Mo1 N2 . . 99.3(8) ?
    N1 Mo1 N2 2_666 . 88.93(8) ?
    N2 Mo1 N2 2_666 . 159.56(3) ?
    O1 Mo1 N1 . . 98.5(11) ?
    N1 Mo1 N1 2_666 . 159.74(3) ?
    N2 Mo1 N1 2_666 . 88.23(8) ?
    N2 Mo1 N1 . . 85.07(8) ?
    O1 Mo1 O2 . . 174.4(16) ?
    N1 Mo1 O2 2_666 . 77.5(8) ?
    N2 Mo1 O2 2_666 . 84.8(7) ?
    N2 Mo1 O2 . . 75.2(7) ?
    N1 Mo1 O2 . . 82.2(8) ?
    N3 O2 Mo1 . . 132.5(17) ?
    O4 N3 O3 . . 121.0(5) ?
    O4 N3 O2 . . 121.1(11) ?
    O3 N3 O2 . . 117.8(10) ?
    C1 N1 C4 . . 107.7(2) ?
    C1 N1 Mo1 . 2_666 126.60(17) ?
    C4 N1 Mo1 . 2_666 124.54(17) ?
    C1 N1 Mo1 . . 123.63(17) ?
    C4 N1 Mo1 . . 127.31(17) ?
    C9 N2 C6 . . 107.7(2) ?
    C9 N2 Mo1 . 2_666 126.73(17) ?
    C6 N2 Mo1 . 2_666 124.14(17) ?
    C9 N2 Mo1 . . 123.49(17) ?
    C6 N2 Mo1 . . 127.58(17) ?
    N1 C1 C10 . 2_666 126.1(2) ?
    N1 C1 C2 . . 108.4(2) ?
    C10 C1 C2 2_666 . 125.4(2) ?
    C3 C2 C1 . . 107.7(2) ?
    C3 C2 H2 . . 126.2 ?
    C1 C2 H2 . . 126.2 ?
    C2 C3 C4 . . 107.9(2) ?
    C2 C3 H3 . . 126.0 ?
    C4 C3 H3 . . 126.0 ?
    N1 C4 C5 . . 125.5(2) ?
    N1 C4 C3 . . 108.3(2) ?
    C5 C4 C3 . . 126.2(2) ?
    C6 C5 C4 . . 126.0(2) ?
    C6 C5 C11 . . 117.1(2) ?
    C4 C5 C11 . . 116.9(2) ?
    N2 C6 C5 . . 125.8(2) ?
    N2 C6 C7 . . 108.2(2) ?
    C5 C6 C7 . . 126.0(2) ?
    C8 C7 C6 . . 108.1(2) ?
    C8 C7 H7 . . 125.9 ?
    C6 C7 H7 . . 125.9 ?
    C7 C8 C9 . . 107.5(2) ?
    C7 C8 H8 . . 126.2 ?
    C9 C8 H8 . . 126.2 ?
    N2 C9 C10 . . 126.3(2) ?
    N2 C9 C8 . . 108.4(2) ?
    C10 C9 C8 . . 125.3(2) ?
    C1 C10 C9 2_666 . 125.7(2) ?
    C1 C10 C17 2_666 . 117.6(2) ?
    C9 C10 C17 . . 116.7(2) ?
    C16 C11 C12 . . 118.7(3) ?
    C16 C11 C5 . . 120.4(2) ?
    C12 C11 C5 . . 120.9(2) ?
    C11 C12 C13 . . 120.0(3) ?
    C11 C12 H12 . . 120.0 ?
    C13 C12 H12 . . 120.0 ?
    C14 C13 C12 . . 120.6(3) ?
    C14 C13 H13 . . 119.7 ?
    C12 C13 H13 . . 119.7 ?
    C15 C14 C13 . . 119.6(3) ?
    C15 C14 H14 . . 120.2 ?
    C13 C14 H14 . . 120.2 ?
    C14 C15 C16 . . 120.1(3) ?
    C14 C15 H15 . . 119.9 ?
    C16 C15 H15 . . 119.9 ?
    C11 C16 C15 . . 120.8(3) ?
    C11 C16 H16 . . 119.6 ?
    C15 C16 H16 . . 119.6 ?
    C18 C17 C22 . . 119.2(3) ?
    C18 C17 C10 . . 122.1(3) ?
    C22 C17 C10 . . 118.7(3) ?
    C17 C18 C19 . . 120.3(3) ?
    C17 C18 H18 . . 119.9 ?
    C19 C18 H18 . . 119.9 ?
    C20 C19 C18 . . 120.0(3) ?
    C20 C19 H19 . . 120.0 ?
    C18 C19 H19 . . 120.0 ?
    C21 C20 C19 . . 120.0(3) ?
    C21 C20 H20 . . 120.0 ?
    C19 C20 H20 . . 120.0 ?
    C20 C21 C22 . . 120.3(3) ?
    C20 C21 H21 . . 119.9 ?
    C22 C21 H21 . . 119.9 ?
    C17 C22 C21 . . 120.2(3) ?
    C17 C22 H22 . . 119.9 ?
    C21 C22 H22 . . 119.9 ?
    C27 C26 C28 . 2_556 120.0(3) ?
    C27 C26 H26 . . 120.0 ?
    C28 C26 H26 2_556 . 120.0 ?
    C28 C27 C26 . . 120.6(4) ?
    C28 C27 H27 . . 119.7 ?
    C26 C27 H27 . . 119.7 ?
    C27 C28 C26 . 2_556 119.3(3) ?
    C27 C28 H28 . . 120.3 ?
    C26 C28 H28 2_556 . 120.3 ?
loop_
    _geom_torsion_atom_site_label_1
    _geom_torsion_atom_site_label_2
    _geom_torsion_atom_site_label_3
    _geom_torsion_atom_site_label_4
    _geom_torsion_site_symmetry_1
    _geom_torsion_site_symmetry_2
    _geom_torsion_site_symmetry_3
    _geom_torsion_site_symmetry_4
    _geom_torsion
    _geom_torsion_publ_flag
    N1 Mo1 O2 N3 2_666 . . . 126(3) ?
    N2 Mo1 O2 N3 2_666 . . . 34(2) ?
    N2 Mo1 O2 N3 . . . . -142(3) ?
    N1 Mo1 O2 N3 . . . . -55(2) ?
    Mo1 O2 N3 O4 . . . . 4(3) ?
    Mo1 O2 N3 O3 . . . . 179.8(15) ?
    O1 Mo1 N1 C1 . . . . -82.6(9) ?
    N1 Mo1 N1 C1 2_666 . . . 105.4(2) ?
    N2 Mo1 N1 C1 2_666 . . . 18.0(2) ?
    N2 Mo1 N1 C1 . . . . 178.7(2) ?
    O2 Mo1 N1 C1 . . . . 103.0(7) ?
    O1 Mo1 N1 C4 . . . . 82.4(9) ?
    N1 Mo1 N1 C4 2_666 . . . -89.6(2) ?
    N2 Mo1 N1 C4 2_666 . . . -177.0(2) ?
    N2 Mo1 N1 C4 . . . . -16.4(2) ?
    O2 Mo1 N1 C4 . . . . -92.0(7) ?
    O1 Mo1 N1 Mo1 . . . 2_666 172.0(9) ?
    N1 Mo1 N1 Mo1 2_666 . . 2_666 0.0 ?
    N2 Mo1 N1 Mo1 2_666 . . 2_666 -87.39(11) ?
    N2 Mo1 N1 Mo1 . . . 2_666 73.28(10) ?
    O2 Mo1 N1 Mo1 . . . 2_666 -2.4(7) ?
    O1 Mo1 N2 C9 . . . . 84.7(11) ?
    N1 Mo1 N2 C9 2_666 . . . -16.9(2) ?
    N2 Mo1 N2 C9 2_666 . . . -106.2(2) ?
    N1 Mo1 N2 C9 . . . . -177.5(2) ?
    O2 Mo1 N2 C9 . . . . -94.2(8) ?
    O1 Mo1 N2 C6 . . . . -81.3(11) ?
    N1 Mo1 N2 C6 2_666 . . . 177.2(2) ?
    N2 Mo1 N2 C6 2_666 . . . 87.9(2) ?
    N1 Mo1 N2 C6 . . . . 16.6(2) ?
    O2 Mo1 N2 C6 . . . . 99.8(8) ?
    O1 Mo1 N2 Mo1 . . . 2_666 -169.1(11) ?
    N1 Mo1 N2 Mo1 2_666 . . 2_666 89.31(11) ?
    N2 Mo1 N2 Mo1 2_666 . . 2_666 -0.003(2) ?
    N1 Mo1 N2 Mo1 . . . 2_666 -71.32(10) ?
    O2 Mo1 N2 Mo1 . . . 2_666 11.9(8) ?
    C4 N1 C1 C10 . . . 2_666 177.8(3) ?
    Mo1 N1 C1 C10 2_666 . . 2_666 9.8(4) ?
    Mo1 N1 C1 C10 . . . 2_666 -14.7(4) ?
    C4 N1 C1 C2 . . . . -0.9(3) ?
    Mo1 N1 C1 C2 2_666 . . . -168.85(18) ?
    Mo1 N1 C1 C2 . . . . 166.57(17) ?
    N1 C1 C2 C3 . . . . 0.4(3) ?
    C10 C1 C2 C3 2_666 . . . -178.3(3) ?
    C1 C2 C3 C4 . . . . 0.3(3) ?
    C1 N1 C4 C5 . . . . 179.5(2) ?
    Mo1 N1 C4 C5 2_666 . . . -12.2(4) ?
    Mo1 N1 C4 C5 . . . . 12.7(4) ?
    C1 N1 C4 C3 . . . . 1.1(3) ?
    Mo1 N1 C4 C3 2_666 . . . 169.33(17) ?
    Mo1 N1 C4 C3 . . . . -165.80(17) ?
    C2 C3 C4 N1 . . . . -0.8(3) ?
    C2 C3 C4 C5 . . . . -179.3(3) ?
    N1 C4 C5 C6 . . . . -1.5(4) ?
    C3 C4 C5 C6 . . . . 176.7(3) ?
    N1 C4 C5 C11 . . . . 178.0(2) ?
    C3 C4 C5 C11 . . . . -3.8(4) ?
    C9 N2 C6 C5 . . . . 179.1(2) ?
    Mo1 N2 C6 C5 2_666 . . . 11.8(4) ?
    Mo1 N2 C6 C5 . . . . -13.2(4) ?
    C9 N2 C6 C7 . . . . -0.2(3) ?
    Mo1 N2 C6 C7 2_666 . . . -167.48(17) ?
    Mo1 N2 C6 C7 . . . . 167.58(17) ?
    C4 C5 C6 N2 . . . . 1.7(4) ?
    C11 C5 C6 N2 . . . . -177.8(2) ?
    C4 C5 C6 C7 . . . . -179.2(3) ?
    C11 C5 C6 C7 . . . . 1.3(4) ?
    N2 C6 C7 C8 . . . . 0.5(3) ?
    C5 C6 C7 C8 . . . . -178.7(3) ?
    C6 C7 C8 C9 . . . . -0.7(3) ?
    C6 N2 C9 C10 . . . . 179.9(3) ?
    Mo1 N2 C9 C10 2_666 . . . -13.2(4) ?
    Mo1 N2 C9 C10 . . . . 11.6(4) ?
    C6 N2 C9 C8 . . . . -0.2(3) ?
    Mo1 N2 C9 C8 2_666 . . . 166.65(18) ?
    Mo1 N2 C9 C8 . . . . -168.61(17) ?
    C7 C8 C9 N2 . . . . 0.6(3) ?
    C7 C8 C9 C10 . . . . -179.6(3) ?
    N2 C9 C10 C1 . . . 2_666 1.8(4) ?
    C8 C9 C10 C1 . . . 2_666 -178.0(3) ?
    N2 C9 C10 C17 . . . . -175.5(2) ?
    C8 C9 C10 C17 . . . . 4.8(4) ?
    C6 C5 C11 C16 . . . . 96.5(3) ?
    C4 C5 C11 C16 . . . . -83.0(3) ?
    C6 C5 C11 C12 . . . . -83.6(3) ?
    C4 C5 C11 C12 . . . . 96.9(3) ?
    C16 C11 C12 C13 . . . . 1.2(5) ?
    C5 C11 C12 C13 . . . . -178.7(3) ?
    C11 C12 C13 C14 . . . . 0.7(6) ?
    C12 C13 C14 C15 . . . . -1.8(5) ?
    C13 C14 C15 C16 . . . . 0.9(5) ?
    C12 C11 C16 C15 . . . . -2.1(4) ?
    C5 C11 C16 C15 . . . . 177.9(3) ?
    C14 C15 C16 C11 . . . . 1.0(4) ?
    C1 C10 C17 C18 2_666 . . . 92.1(3) ?
    C9 C10 C17 C18 . . . . -90.4(3) ?
    C1 C10 C17 C22 2_666 . . . -89.6(3) ?
    C9 C10 C17 C22 . . . . 87.8(3) ?
    C22 C17 C18 C19 . . . . 0.6(5) ?
    C10 C17 C18 C19 . . . . 178.8(3) ?
    C17 C18 C19 C20 . . . . -0.7(6) ?
    C18 C19 C20 C21 . . . . -0.4(6) ?
    C19 C20 C21 C22 . . . . 1.5(5) ?
    C18 C17 C22 C21 . . . . 0.5(4) ?
    C10 C17 C22 C21 . . . . -177.8(3) ?
    C20 C21 C22 C17 . . . . -1.6(5) ?
    C28 C26 C27 C28 2_556 . . . 0.3(6) ?
    C26 C27 C28 C26 . . . 2_556 -0.3(6) ?
data_global
_journal_date_recd_electronic     2008-09-19
_journal_date_accepted     2008-09-23
_journal_name_full     'Acta Crystallographica, Section E'
_journal_year     2008
_journal_volume     64
_journal_issue     10
_journal_page_first     m1337
_journal_page_last     m1337
_journal_paper_category     QM
_journal_coeditor_code     HB2799
_publ_contact_author_name     'Professor George B. Richter-Addo'
_publ_contact_author_address
;
Department of Chemistry and Biochemistry
University of Oklahoma
620 Parrington Oval
Norman
OK 73019
USA
;
_publ_contact_author_email     grichteraddo@ou.edu
_publ_contact_author_fax     0E*****
_publ_contact_author_phone     0E*****
_publ_section_title
;
(Nitrato-\k<i>O</i>)oxido(tetraphenylporphyrinato-\k^4^<i>N</i>)molybdenum(V)
benzene solvate
;
loop_
    _publ_author_name
    _publ_author_address
    'Carter, Shawn M.'
;
Department of Chemistry and Biochemistry
University of Oklahoma
620 Parrington Oval
Norman
OK 73019
USA
;
    'Xu, Nan'
;
Department of Chemistry and Biochemistry
University of Oklahoma
620 Parrington Oval
Norman
OK 73019
USA
;
    'Khan, Masood A.'
;
Department of Chemistry and Biochemistry
University of Oklahoma
620 Parrington Oval
Norman
OK 73019
USA
;
    'Powell, Douglas R.'
;
Department of Chemistry and Biochemistry
University of Oklahoma
620 Parrington Oval
Norman
OK 73019
USA
;
    'Richter-Addo, George B.'
;
Department of Chemistry and Biochemistry
University of Oklahoma
620 Parrington Oval
Norman
OK 73019
USA
;
