# Supplementary material for: (Nitrato-κO)oxido(5,10,15,20-tetra­phenyl­porphyrinato-κ4 N)molybdenum(V) benzene solvate
Source: Acta Crystallogr Sect E Struct Rep Online. 2008 Sep 27;64(Pt 10):m1337. doi: 10.1107/S1600536808030705 (PMC2959382; doi:10.1107/S1600536808030705)
Supplement: Supplementary file 2 [file e-64-m1337-Isup2.hkl]

# 
# h,k,l, Fc-squared, Fo-squared, sigma(Fo-squared) and status flag 
# 
data_I
_shelx_title ' gr3179 in P-1' 
_shelx_refln_list_code          4 
_shelx_F_calc_maximum      116.59 
_exptl_crystal_F_000       443.00 
_reflns_d_resolution_high  0.8107 
 
loop_ 
 _symmetry_equiv_pos_as_xyz 
 'x, y, z' 
 '-x, -y, -z' 
 
_cell_length_a     8.6846 
_cell_length_b    11.2895 
_cell_length_c    11.7180 
_cell_angle_alpha  61.617 
_cell_angle_beta   79.283 
_cell_angle_gamma  76.354 
 
_shelx_F_squared_multiplier     1.000 
 
loop_ 
 _refln_index_h 
 _refln_index_k 
 _refln_index_l 
 _refln_F_squared_calc 
 _refln_F_squared_meas 
 _refln_F_squared_sigma 
 _refln_observed_status 
   1   0   0     4788.75     4496.68     33.48 o 
   2   0   0     1176.98     1176.91      8.63 o 
   3   0   0     1252.72     1238.93      9.59 o 
   4   0   0      166.08      146.16      3.24 o 
   5   0   0       63.68       43.39      2.18 o 
   6   0   0      190.30      181.73      4.96 o 
   7   0   0      928.58      911.65     12.52 o 
   8   0   0      112.43      122.74      7.84 o 
   9   0   0        0.32       -0.35      4.68 o 
  10   0   0       25.29       18.71      7.69 o 
 -10   1   0        1.89        1.62      7.08 o 
  -9   1   0        0.68        1.33      4.64 o 
  -8   1   0       47.57       46.24      6.46 o 
  -7   1   0      175.94      159.70      5.50 o 
  -6   1   0       78.82       68.47      2.98 o 
  -5   1   0       12.99       27.46      2.05 o 
  -4   1   0      104.05       83.52      2.56 o 
  -3   1   0      266.34      242.12      3.57 o 
  -2   1   0      586.01      615.55      5.56 o 
  -1   1   0     4617.55     4525.26     30.71 o 
   0   1   0     4883.35     5135.63     41.04 o 
   1   1   0     2073.37     1912.24     19.57 o 
   2   1   0     1952.10     2174.13     21.68 o 
   3   1   0       82.64      111.85      2.22 o 
   4   1   0       34.61       58.04      2.11 o 
   5   1   0       15.19        9.11      1.51 o 
   6   1   0      452.37      454.14     12.51 o 
   7   1   0       43.38       55.78      5.56 o 
   8   1   0       60.98       72.28      6.53 o 
   9   1   0        0.02        5.57      4.49 o 
  10   1   0        0.01       -0.43      4.64 o 
  -9   2   0       95.30       86.46     10.72 o 
  -8   2   0        0.82       11.19      3.21 o 
  -7   2   0       17.38       26.19      3.65 o 
  -6   2   0       71.92       68.86      3.21 o 
  -5   2   0      293.24      302.78      5.18 o 
  -4   2   0      147.51      141.51      3.45 o 
  -3   2   0      395.69      378.98      4.93 o 
  -2   2   0       33.70       36.58      2.21 o 
  -1   2   0     1108.36     1173.72     10.17 o 
   0   2   0      107.06      142.22      2.38 o 
   1   2   0      242.02      232.40      3.18 o 
   2   2   0     5477.72     5683.73     44.40 o 
   3   2   0     1202.54     1105.20     16.91 o 
   4   2   0      648.94      583.35      6.01 o 
   5   2   0      380.71      374.76      4.20 o 
   6   2   0      373.74      360.30     12.76 o 
   7   2   0       63.24       60.81      7.04 o 
   8   2   0       18.87       30.91      5.32 o 
   9   2   0        7.16       17.12      4.79 o 
  10   2   0       72.94       77.04     12.08 o 
  -9   3   0       15.54       19.33      8.06 o 
  -8   3   0       15.22       24.28      4.22 o 
  -7   3   0       19.63       33.77      4.24 o 
  -6   3   0      161.50      163.58      4.62 o 
  -5   3   0       30.84       41.28      2.79 o 
  -4   3   0      481.69      495.61      6.63 o 
  -3   3   0       15.03       55.31      2.68 o 
  -2   3   0      144.41      125.49      3.15 o 
  -1   3   0     1319.29     1488.71     11.42 o 
   0   3   0        1.15       15.60      2.33 o 
   1   3   0     1088.93     1134.15      9.07 o 
   2   3   0      182.43      162.14      5.07 o 
   3   3   0     5455.55     5781.83     61.45 o 
   4   3   0      609.05      568.52      8.12 o 
   5   3   0      367.19      340.21      6.66 o 
   6   3   0      204.51      200.06      5.70 o 
   7   3   0       53.43       58.02      5.54 o 
   8   3   0       88.59       89.62      8.53 o 
   9   3   0      215.56      217.31     10.00 o 
  10   3   0       66.79       80.11     11.96 o 
  -9   4   0        3.47        0.67      3.35 o 
  -8   4   0        0.46        3.12      3.40 o 
  -7   4   0        0.35        2.75      3.06 o 
  -6   4   0        1.01        6.35      2.46 o 
  -5   4   0       15.12       22.51      3.39 o 
  -4   4   0        0.93       11.57      2.23 o 
  -3   4   0      210.78      188.45      4.76 o 
  -2   4   0        0.94       13.31      2.03 o 
  -1   4   0      176.75      166.02      3.54 o 
   0   4   0      230.79      217.39      3.76 o 
   1   4   0     2238.83     2306.14     19.41 o 
   2   4   0     1642.88     1728.37     16.96 o 
   3   4   0     2470.14     2712.87     19.15 o 
   4   4   0     1401.60     1435.05     15.18 o 
   5   4   0      383.92      347.25      7.07 o 
   6   4   0      132.51      123.30      4.96 o 
   7   4   0      675.42      664.89     11.31 o 
   8   4   0      153.13      146.42      8.04 o 
   9   4   0      128.11      162.90     14.26 o 
  10   4   0       41.94       57.38     10.82 o 
  -8   5   0        5.79        5.35      3.90 o 
  -7   5   0       88.38       79.90      7.13 o 
  -6   5   0        0.89        2.42      3.59 o 
  -5   5   0       18.63       23.48      3.65 o 
  -4   5   0        0.08        9.63      2.64 o 
  -3   5   0       12.51       14.44      2.63 o 
  -2   5   0       98.06      104.65      3.55 o 
  -1   5   0      546.52      568.29      6.89 o 
   0   5   0      144.83      159.74      3.74 o 
   1   5   0      150.30      139.20      3.51 o 
   2   5   0     1049.05     1085.59     10.02 o 
   3   5   0      307.81      297.75      5.02 o 
   4   5   0      522.75      501.25     13.25 o 
   5   5   0        0.31        2.07      2.44 o 
   6   5   0      126.10      128.75      8.16 o 
   7   5   0      486.50      468.95      9.83 o 
   8   5   0      399.57      382.34     19.68 o 
  10   5   0       67.92       90.38     12.12 o 
  -8   6   0       44.61       49.19     14.29 o 
  -7   6   0        0.06        4.36      5.06 o 
  -6   6   0       14.98       22.21      5.04 o 
  -5   6   0       84.71       79.78      4.53 o 
  -4   6   0        0.19        6.87      2.81 o 
  -3   6   0      178.33      168.20      5.56 o 
  -2   6   0       24.03       37.10      4.07 o 
  -1   6   0       52.65       68.86      3.97 o 
   0   6   0      133.94      133.58      3.91 o 
   1   6   0        2.43       17.24      2.25 o 
   2   6   0        6.17       13.34      2.08 o 
   3   6   0      132.95      124.98      3.49 o 
   4   6   0      421.46      422.16      8.47 o 
   5   6   0       44.45       60.05      4.52 o 
   6   6   0       34.71       34.08      4.10 o 
   7   6   0     1182.28     1130.76     34.49 o 
   8   6   0      214.87      196.45     15.31 o 
   9   6   0      110.81       93.09     13.07 o 
  -7   7   0       17.35       21.25      4.57 o 
  -6   7   0       11.30       17.38      4.37 o 
  -5   7   0       58.78       61.47      4.45 o 
  -4   7   0      195.40      190.75      6.41 o 
  -3   7   0       37.75       37.35      3.86 o 
  -2   7   0       73.28       83.33      4.71 o 
  -1   7   0        0.37       15.93      3.93 o 
   0   7   0      436.32      475.78      8.71 o 
   1   7   0      124.74      136.26      4.22 o 
   2   7   0        0.96       16.78      2.45 o 
   3   7   0       36.99       37.33      4.43 o 
   4   7   0      443.66      442.93      9.37 o 
   5   7   0       42.47       36.04      4.48 o 
   6   7   0       70.92       66.40      6.95 o 
   7   7   0      323.00      326.50     11.98 o 
   8   7   0       80.25       83.77     11.79 o 
   9   7   0        8.01        2.14      7.63 o 
  -6   8   0        5.73        1.44      3.68 o 
  -5   8   0        9.48        8.79      3.19 o 
  -4   8   0      154.93      148.25      6.33 o 
  -3   8   0        4.31        8.38      3.08 o 
  -2   8   0       58.53       51.90      4.47 o 
  -1   8   0        5.05       11.37      3.42 o 
   0   8   0       78.03       93.47      4.93 o 
   1   8   0       20.77       32.44      3.63 o 
   2   8   0        5.87       11.93      3.04 o 
   3   8   0      201.32      196.28      7.31 o 
   4   8   0       19.01       25.20      4.43 o 
   5   8   0       13.42        9.32      4.64 o 
   6   8   0      132.86      139.09      8.88 o 
   7   8   0      161.11      157.84      9.61 o 
   8   8   0      125.41      112.94     13.22 o 
   9   8   0      113.64      101.88     14.17 o 
  -5   9   0       65.49       62.15      7.55 o 
  -4   9   0      138.23      126.95      7.93 o 
  -3   9   0      403.60      362.18      9.26 o 
  -2   9   0      414.01      372.84      9.10 o 
  -1   9   0       46.03       36.59      4.27 o 
   0   9   0      140.90      131.96      5.85 o 
   1   9   0       30.54       31.75      3.71 o 
   2   9   0        0.39       10.96      6.19 o 
   3   9   0      139.93      150.25      9.26 o 
   4   9   0      124.92      111.19      7.72 o 
   5   9   0        0.62        2.10      4.41 o 
   6   9   0        2.19       -3.41      4.62 o 
   7   9   0        0.28       -3.38      5.75 o 
   8   9   0       60.87       50.82     11.27 o 
  -4  10   0      170.68      169.58      9.59 o 
  -3  10   0      139.55      117.63      7.02 o 
  -2  10   0       35.29       43.14      5.18 o 
  -1  10   0       64.19       74.47      6.10 o 
   0  10   0        0.98        1.69      2.97 o 
   1  10   0       13.52       14.27      6.64 o 
   2  10   0        6.17       19.15      6.22 o 
   3  10   0        3.65        6.51      7.30 o 
   4  10   0       17.34       10.74      8.72 o 
   5  10   0       57.65       53.11     11.98 o 
   6  10   0        0.56       -3.50      7.63 o 
   7  10   0       17.39       -1.79     16.78 o 
  -2  11   0       11.10       19.76      4.54 o 
  -1  11   0       38.10       46.88      7.41 o 
   0  11   0        8.83       13.43      5.70 o 
   1  11   0        8.59       11.02      7.57 o 
   2  11   0       84.90       78.11     11.96 o 
   3  11   0        1.79        7.44      8.46 o 
   4  11   0      102.44       88.93     12.93 o 
   5  11   0        1.41        0.10      9.22 o 
   6  11   0       27.73       -1.28     10.32 o 
   0  12   0       15.86       19.25      8.87 o 
   1  12   0       56.48       72.95     12.17 o 
   2  12   0       41.51       38.25     10.25 o 
   3  12   0        9.81       18.71      9.75 o 
  -5 -11   1        0.23       -8.77      8.77 o 
  -4 -11   1        0.57        3.02      8.82 o 
  -3 -11   1        0.27        8.15      8.49 o 
  -2 -11   1       55.19       57.91     10.29 o 
  -1 -11   1       13.97       15.85      6.67 o 
   0 -11   1       15.15       12.59     12.52 o 
   1 -11   1        0.87        4.97      5.78 o 
   2 -11   1       30.21       39.34      8.76 o 
  -6 -10   1        2.51       -8.27      8.27 o 
  -5 -10   1        0.34       -5.73      8.27 o 
  -4 -10   1        0.77        2.64      8.15 o 
  -3 -10   1      177.15      164.02     13.98 o 
  -2 -10   1        6.00       10.86      6.55 o 
  -1 -10   1       99.38      106.67      9.45 o 
   0 -10   1      165.57      153.38      6.65 o 
   1 -10   1       96.03       92.85      9.24 o 
   2 -10   1        4.57        6.02      3.98 o 
   3 -10   1      120.17      108.57      9.04 o 
  -7  -9   1        9.46        2.95      6.89 o 
  -6  -9   1       31.03       26.83      6.59 o 
  -5  -9   1        2.28        1.62      7.99 o 
  -4  -9   1       23.99       27.55      8.91 o 
  -3  -9   1       14.58       31.13      9.60 o 
  -2  -9   1        0.06       12.59      5.76 o 
  -1  -9   1      170.41      167.31     10.05 o 
   0  -9   1      359.85      346.47      8.66 o 
   1  -9   1       15.26       19.73      5.31 o 
   2  -9   1       52.66       56.85      4.92 o 
   3  -9   1       42.86       44.90      4.50 o 
   4  -9   1       17.56       18.45      5.75 o 
   5  -9   1       85.52       87.04      5.70 o 
  -7  -8   1       77.18       69.74     11.08 o 
  -6  -8   1      117.52      111.77      8.67 o 
  -5  -8   1       18.41       19.81      5.30 o 
  -4  -8   1      488.66      437.59     13.90 o 
  -3  -8   1      560.16      550.27     13.95 o 
  -2  -8   1       10.03       20.08      6.58 o 
  -1  -8   1      137.80      140.28      5.69 o 
   0  -8   1        9.78       12.74      3.34 o 
   1  -8   1       26.08       35.34      4.02 o 
   2  -8   1       20.02       22.08      3.54 o 
   3  -8   1      195.27      192.47      7.31 o 
   4  -8   1        0.99        5.18      3.10 o 
   5  -8   1       70.35       60.58     10.33 o 
   6  -8   1       99.61       89.85      7.19 o 
  -9  -7   1      140.10      177.57     15.19 o 
  -7  -7   1      202.38      187.84     14.81 o 
  -6  -7   1     1069.64     1015.12     19.58 o 
  -5  -7   1       40.61       44.92      4.98 o 
  -4  -7   1       20.68       19.70      3.98 o 
  -3  -7   1      114.68      118.57      6.15 o 
  -2  -7   1      186.08      171.42      6.61 o 
  -1  -7   1       33.99       42.53      3.62 o 
   0  -7   1        8.70       23.30      3.40 o 
   1  -7   1       14.21       23.85      4.24 o 
   2  -7   1       93.66       80.62      4.90 o 
   3  -7   1       46.02       43.58      4.15 o 
   4  -7   1      139.13      133.28      5.75 o 
   5  -7   1       19.23       21.46      3.55 o 
   6  -7   1        6.22        4.30      3.54 o 
   7  -7   1       21.50       24.32      4.71 o 
  -9  -6   1       84.87       91.80     11.93 o 
  -7  -6   1      388.82      350.53     18.54 o 
  -6  -6   1      461.65      432.73     12.37 o 
  -5  -6   1       68.66       63.80      5.06 o 
  -4  -6   1        1.01        5.57      3.16 o 
  -3  -6   1        2.04        5.74      2.87 o 
  -2  -6   1       85.83       92.34      3.32 o 
  -1  -6   1      642.05      649.68      8.01 o 
   0  -6   1      104.53      114.40      4.63 o 
   1  -6   1        1.03       24.10      3.47 o 
   2  -6   1        5.69       16.93      3.05 o 
   3  -6   1       16.96       24.00      3.30 o 
   4  -6   1      260.18      248.29      6.92 o 
   5  -6   1       17.13       20.00      3.30 o 
   6  -6   1       30.48       36.70      3.90 o 
   7  -6   1        0.45        2.72      3.52 o 
  -9  -5   1       26.20       41.72      9.60 o 
  -8  -5   1      102.79      121.71     12.50 o 
  -7  -5   1      379.79      364.61     15.45 o 
  -6  -5   1      314.97      295.16      7.89 o 
  -5  -5   1      150.14      147.13      5.76 o 
  -4  -5   1      155.51      145.35      5.50 o 
  -3  -5   1      456.31      473.16      8.50 o 
  -2  -5   1     1463.89     1566.39     13.11 o 
  -1  -5   1      323.01      344.41      5.26 o 
   0  -5   1     1514.70     1633.75     13.63 o 
   1  -5   1       38.47       48.61      2.38 o 
   2  -5   1      363.84      357.76      7.09 o 
   3  -5   1       73.20       79.24      4.12 o 
   4  -5   1       62.17       60.13      4.06 o 
   5  -5   1       18.90       14.26      2.93 o 
   6  -5   1       16.16       20.44      4.17 o 
   7  -5   1       14.53       20.05      4.12 o 
   8  -5   1       14.89       19.11      4.36 o 
 -10  -4   1      136.98      152.21     15.88 o 
  -9  -4   1      141.27      156.39     14.64 o 
  -8  -4   1      179.12      174.22      8.88 o 
  -7  -4   1      190.61      190.08     11.10 o 
  -6  -4   1      110.30      125.47      5.55 o 
  -5  -4   1      302.20      298.30      7.11 o 
  -4  -4   1      420.33      396.62      8.26 o 
  -3  -4   1      294.78      282.49      6.26 o 
  -2  -4   1      634.45      630.25      6.65 o 
  -1  -4   1        2.54        6.62      1.50 o 
   0  -4   1        2.42        7.06      1.51 o 
   1  -4   1       19.64       43.93      2.06 o 
   2  -4   1      188.60      211.44      5.12 o 
   3  -4   1      157.36      154.47      4.70 o 
   4  -4   1        3.97        8.93      2.40 o 
   5  -4   1       86.22       77.08      4.11 o 
   6  -4   1       73.48       75.24      4.13 o 
   7  -4   1      181.69      182.47      9.72 o 
   8  -4   1       81.57       91.49     19.16 o 
   9  -4   1       13.36       11.74      4.75 o 
 -10  -3   1       29.13       41.24     11.39 o 
  -9  -3   1      250.28      273.96     11.38 o 
  -8  -3   1      103.55      116.63      7.60 o 
  -7  -3   1       74.18       84.14      6.51 o 
  -6  -3   1      281.19      271.40      6.75 o 
  -5  -3   1      981.65      969.17     12.31 o 
  -4  -3   1     3381.19     3424.69     31.41 o 
  -3  -3   1      402.78      350.24      6.40 o 
  -2  -3   1      550.16      514.02      5.29 o 
  -1  -3   1      967.31      908.49      7.91 o 
   0  -3   1       63.50       36.52      1.82 o 
   1  -3   1     1353.46     1338.28     12.53 o 
   2  -3   1     2216.82     2267.86     16.70 o 
   3  -3   1      293.66      257.73      4.53 o 
   4  -3   1        0.27        4.71      1.92 o 
   5  -3   1       22.03       27.71      2.64 o 
   6  -3   1      112.47      125.66      4.75 o 
   7  -3   1      219.74      205.15      8.20 o 
   8  -3   1       13.04        9.48      3.70 o 
   9  -3   1        0.66        1.77      3.31 o 
 -10  -2   1       41.01       62.21      8.78 o 
  -9  -2   1       29.96       47.35      6.44 o 
  -8  -2   1       37.98       26.90      4.92 o 
  -7  -2   1      164.89      155.36      7.75 o 
  -6  -2   1       21.00       18.53      2.70 o 
  -5  -2   1      518.60      516.02      8.66 o 
  -4  -2   1        5.28        1.78      1.93 o 
  -3  -2   1       63.64       47.75      2.84 o 
  -2  -2   1        4.32       19.64      2.36 o 
  -1  -2   1      525.95      624.15      5.69 o 
   0  -2   1       38.47       36.41      3.60 o 
   1  -2   1     9626.28     9973.28     74.48 o 
   2  -2   1     3758.09     3767.44     24.73 o 
   3  -2   1       12.17       42.44      3.53 o 
   4  -2   1      351.38      340.14      5.22 o 
   5  -2   1       76.43       77.40      3.08 o 
   6  -2   1       62.83       63.80      3.25 o 
   7  -2   1        4.34        8.41      3.25 o 
   8  -2   1       63.55       62.33      5.11 o 
   9  -2   1      110.68      105.46      6.45 o 
 -10  -1   1       21.73       24.65      8.70 o 
  -9  -1   1       49.76       59.82      6.84 o 
  -8  -1   1       28.69       26.46      6.12 o 
  -7  -1   1       69.22       59.83      5.89 o 
  -6  -1   1      902.86      889.39     16.49 o 
  -5  -1   1        9.09       13.47      1.55 o 
  -4  -1   1       67.61       96.61      2.49 o 
  -3  -1   1     2069.94     1986.59     32.62 o 
  -2  -1   1     4635.95     4562.69     34.73 o 
  -1  -1   1     2440.29     2397.83     29.63 o 
   0  -1   1     1344.43     1398.76     12.36 o 
   2  -1   1     1450.82     1451.39     14.71 o 
   3  -1   1     1525.57     1689.51     14.46 o 
   4  -1   1      760.85      768.81      7.97 o 
   5  -1   1       42.26       45.56      2.47 o 
   6  -1   1        7.08        8.66      1.84 o 
   7  -1   1        2.37        8.18      2.15 o 
   8  -1   1       16.07       22.62      3.39 o 
   9  -1   1       16.23       27.43      7.89 o 
  10  -1   1       31.77       31.66      8.72 o 
 -10   0   1       25.94       21.61      9.24 o 
  -9   0   1       11.26       10.95      5.00 o 
  -8   0   1      653.62      639.99     20.54 o 
  -7   0   1      129.54      137.66      7.72 o 
  -6   0   1      894.27      911.92     19.02 o 
  -5   0   1      194.93      184.16      3.62 o 
  -4   0   1       24.32       22.77      1.71 o 
  -3   0   1     1786.51     1794.01     12.84 o 
  -2   0   1     3685.81     3563.02     22.99 o 
  -1   0   1     1866.31     1817.59     14.89 o 
   0   0   1     5774.68     5620.31     47.96 o 
   1   0   1     4527.16     4478.98     29.14 o 
   2   0   1       39.40       53.28      1.84 o 
   3   0   1      158.80      138.31      2.69 o 
   4   0   1        1.10        6.57      1.42 o 
   5   0   1      519.24      529.15      6.58 o 
   6   0   1      100.78       86.81      3.44 o 
   7   0   1      320.93      308.32      5.91 o 
   8   0   1        3.35        5.54      4.07 o 
   9   0   1       69.94       88.06      7.49 o 
  10   0   1       22.41       18.73      7.75 o 
 -10   1   1       60.68       61.32      8.39 o 
  -9   1   1       54.41       49.26      7.19 o 
  -8   1   1      345.34      341.72     20.43 o 
  -7   1   1      501.32      501.87      9.21 o 
  -6   1   1      446.00      440.82      7.95 o 
  -5   1   1       10.74       10.23      1.54 o 
  -4   1   1      226.71      199.63      3.53 o 
  -3   1   1       26.62       46.63      1.81 o 
  -2   1   1      461.00      502.46      4.74 o 
  -1   1   1       30.68       16.38      1.06 o 
   0   1   1     2834.11     2863.24     19.96 o 
   1   1   1      505.12      478.94      4.69 o 
   2   1   1      531.31      455.53      5.00 o 
   3   1   1     1396.57     1394.62     10.54 o 
   4   1   1      108.50       83.64      2.39 o 
   5   1   1       35.92       33.52      2.37 o 
   6   1   1      169.38      152.69      3.81 o 
   7   1   1      164.90      163.19      4.65 o 
   8   1   1        0.04        4.83      4.05 o 
   9   1   1       41.19       53.02     10.58 o 
  10   1   1        1.21        2.89      4.71 o 
  -9   2   1        9.46        7.44      7.12 o 
  -8   2   1        0.08        0.84      4.85 o 
  -7   2   1       67.40       73.38      4.40 o 
  -6   2   1      178.29      176.55      5.46 o 
  -5   2   1       97.05       78.72      2.86 o 
  -4   2   1        4.08       10.07      1.55 o 
  -3   2   1      728.20      739.35      7.11 o 
  -2   2   1        0.41        4.60      1.32 o 
  -1   2   1      110.84      153.53      2.96 o 
   0   2   1     7124.00     7621.81     51.39 o 
   1   2   1      128.45      116.66      1.96 o 
   2   2   1    13231.45    13296.05    108.25 o 
   3   2   1      500.15      448.99      4.77 o 
   4   2   1     1589.79     1638.23     16.04 o 
   5   2   1      584.16      612.33      6.98 o 
   6   2   1       22.15       28.41      1.83 o 
   7   2   1      463.24      458.44     12.37 o 
   8   2   1       83.50       93.61      8.80 o 
   9   2   1      181.67      188.78      9.38 o 
  10   2   1       55.39       57.74     10.60 o 
  -9   3   1       89.40       89.83     11.27 o 
  -8   3   1       22.38       24.23      4.07 o 
  -7   3   1       16.63       24.77      3.74 o 
  -6   3   1       31.35       35.25      3.69 o 
  -5   3   1       12.84       19.51      2.24 o 
  -4   3   1        5.55       15.97      2.13 o 
  -3   3   1      106.51      112.02      3.20 o 
  -2   3   1       66.61       54.36      2.33 o 
  -1   3   1      455.78      566.84      5.93 o 
   0   3   1     1208.12     1394.14     13.13 o 
   1   3   1     2841.80     3021.78     20.30 o 
   2   3   1        3.22        1.05      1.21 o 
   3   3   1     3936.30     4071.23     26.67 o 
   4   3   1     1725.55     1857.31     15.53 o 
   5   3   1      314.50      320.20      6.29 o 
   6   3   1       86.20       84.79      4.88 o 
   7   3   1       19.78       24.57      3.23 o 
   8   3   1      503.46      498.34     13.00 o 
  10   3   1       19.32       44.86      9.82 o 
  -9   4   1       39.30       44.90     10.06 o 
  -8   4   1       31.78       35.08      4.67 o 
  -7   4   1        9.16       14.40      3.86 o 
  -6   4   1       35.23       39.34      4.71 o 
  -5   4   1      182.24      195.93      4.79 o 
  -4   4   1      344.27      335.16      5.74 o 
  -3   4   1     1283.48     1385.91     12.32 o 
  -2   4   1      887.44      916.30      9.02 o 
  -1   4   1      337.34      333.60      4.99 o 
   0   4   1      405.85      375.79      5.72 o 
   1   4   1      289.57      307.06      4.33 o 
   2   4   1     1664.41     1687.22     12.74 o 
   3   4   1     1040.92     1090.49      9.32 o 
   4   4   1     1608.89     1651.96     15.36 o 
   5   4   1      473.33      484.29      8.05 o 
   6   4   1       35.78       37.37      3.38 o 
   7   4   1       28.12       27.93      3.68 o 
   8   4   1      477.40      465.37     20.44 o 
   9   4   1      215.66      194.90     15.36 o 
  -8   5   1       31.51       34.25      4.65 o 
  -7   5   1       25.13       30.86      4.43 o 
  -6   5   1       18.53       26.14      4.25 o 
  -5   5   1       10.28       22.99      3.13 o 
  -4   5   1        2.61       12.91      2.48 o 
  -3   5   1        0.60       10.70      2.30 o 
  -2   5   1      367.94      346.17      5.66 o 
  -1   5   1        6.40       14.88      2.18 o 
   0   5   1       77.54       56.55      2.82 o 
   1   5   1      396.20      382.08      5.37 o 
   2   5   1      451.97      430.26      5.66 o 
   3   5   1      971.87      978.27      9.14 o 
   4   5   1       47.85       36.63      2.27 o 
   5   5   1     2054.89     2081.79     20.67 o 
   6   5   1      143.06      147.77      5.39 o 
   7   5   1      124.16      119.24      7.08 o 
   8   5   1      595.37      566.52     23.13 o 
   9   5   1      325.17      311.55     18.99 o 
  -8   6   1       61.36       62.54      6.99 o 
  -7   6   1       62.88       57.96      5.79 o 
  -6   6   1       20.28       25.47      4.39 o 
  -5   6   1        2.70        7.50      2.96 o 
  -4   6   1       35.35       48.22      4.21 o 
  -3   6   1       95.12       94.69      4.43 o 
  -2   6   1       11.49       15.63      2.46 o 
  -1   6   1      456.47      459.90      6.67 o 
   0   6   1       13.47       26.15      2.50 o 
   1   6   1     1718.12     1819.75     14.98 o 
   2   6   1      107.43      104.38      3.46 o 
   3   6   1       10.42        7.99      1.88 o 
   4   6   1     1151.04     1153.62     13.90 o 
   5   6   1      337.03      319.94      7.21 o 
   6   6   1       33.56       32.64      5.56 o 
   7   6   1      183.56      181.59     13.99 o 
   8   6   1      225.31      246.20     15.93 o 
   9   6   1       90.26       90.12     12.53 o 
  10   6   1       36.65       27.38      9.60 o 
  -7   7   1       55.63       65.84     17.41 o 
  -6   7   1       62.65       65.11      6.56 o 
  -5   7   1       37.62       45.58      4.99 o 
  -4   7   1       48.20       50.50      4.09 o 
  -3   7   1      246.17      231.03      6.62 o 
  -2   7   1        5.87       15.73      3.07 o 
  -1   7   1       44.24       51.66      3.95 o 
   0   7   1      106.90      131.55      4.19 o 
   1   7   1      173.15      185.29      4.63 o 
   2   7   1        7.44       17.59      2.34 o 
   3   7   1       21.73       23.84      2.48 o 
   4   7   1      631.03      609.92     10.21 o 
   5   7   1       13.08       19.98      5.24 o 
   6   7   1       37.61       22.97      4.85 o 
   7   7   1       69.35       82.09      7.25 o 
   8   7   1       86.91       81.92      7.57 o 
   9   7   1       16.68       14.14      7.75 o 
  -6   8   1      125.86      118.39      7.39 o 
  -5   8   1        4.98        9.56      3.99 o 
  -4   8   1       46.51       52.63      4.37 o 
  -3   8   1      311.30      289.34      7.59 o 
  -2   8   1      268.95      241.13      7.08 o 
  -1   8   1      164.37      157.96      5.91 o 
   0   8   1      163.46      156.74      7.54 o 
   1   8   1       46.45       54.62      3.60 o 
   2   8   1       26.01       30.44      3.00 o 
   3   8   1      185.97      175.82      6.74 o 
   4   8   1       99.87      106.96      7.47 o 
   5   8   1       28.63       31.24      5.48 o 
   6   8   1       69.02       75.63      8.71 o 
   7   8   1      270.92      256.01     10.93 o 
   8   8   1       32.49       13.56     11.85 o 
   9   8   1      154.80      129.36     14.86 o 
  -6   9   1       71.62       65.92      6.30 o 
  -5   9   1       17.42       18.40      4.82 o 
  -4   9   1      181.95      169.28      7.94 o 
  -3   9   1      107.24       95.27      5.45 o 
  -2   9   1      404.89      392.68      9.09 o 
  -1   9   1        0.07        3.06      2.97 o 
   0   9   1        0.05       13.46      3.54 o 
   1   9   1       25.91       36.78      4.07 o 
   2   9   1       67.27       79.40      4.77 o 
   3   9   1        0.77        9.72      4.37 o 
   4   9   1       54.23       54.39      6.28 o 
   5   9   1        9.36        4.77      4.60 o 
   6   9   1      166.45      140.00      9.01 o 
   7   9   1       49.57       49.21      6.99 o 
   8   9   1      100.78       83.16     23.50 o 
  -4  10   1       73.91       80.17      5.51 o 
  -3  10   1       11.10       22.18      3.96 o 
  -2  10   1       53.41       58.07      4.96 o 
  -1  10   1       73.34       79.08      5.34 o 
   0  10   1       33.52       27.15      3.89 o 
   1  10   1        4.10       13.13      3.71 o 
   2  10   1       83.31       74.26     10.39 o 
   3  10   1        5.80       12.05      8.56 o 
   4  10   1      173.07      160.96     14.41 o 
   5  10   1      463.72      398.57     13.28 o 
   6  10   1       56.40       43.42      9.95 o 
   7  10   1       60.98       46.35     18.86 o 
   8  10   1      115.06       94.81     28.82 o 
  -3  11   1       35.76       32.55      6.41 o 
  -2  11   1       29.06       34.77      9.86 o 
  -1  11   1      192.87      169.43      7.14 o 
   0  11   1      385.35      363.93      9.41 o 
   1  11   1       44.80       40.36      9.44 o 
   2  11   1      104.92      104.47     12.58 o 
   3  11   1        9.63       13.53      9.06 o 
   4  11   1       17.98       18.92      9.56 o 
   5  11   1       48.07       47.11     11.17 o 
   6  11   1       34.85       13.17     10.79 o 
  -1  12   1       75.85       79.87     10.35 o 
   0  12   1       68.49       80.39     12.12 o 
   1  12   1      302.47      280.57     16.40 o 
   2  12   1        9.90        4.64      8.65 o 
   3  12   1        0.74        5.40      8.77 o 
   4  12   1        1.85        2.73      9.56 o 
   5  12   1        2.25       -6.56      9.79 o 
  -3 -11   2      101.74      101.60     13.00 o 
  -2 -11   2       99.66       95.89     12.86 o 
  -1 -11   2       13.69       14.88      7.03 o 
   0 -11   2       24.06       24.16      9.44 o 
  -5 -10   2        3.59        1.16      8.75 o 
  -4 -10   2       35.14       47.14     11.08 o 
  -3 -10   2      255.27      254.54     32.02 o 
  -2 -10   2      135.83      127.77      9.74 o 
  -1 -10   2       30.54       33.89      7.30 o 
   0 -10   2      195.76      183.74     11.07 o 
   1 -10   2       85.54       85.13      5.68 o 
   2 -10   2       25.43       29.65      6.01 o 
   3 -10   2       26.43       26.98      5.49 o 
  -6  -9   2       26.87       11.05      9.03 o 
  -5  -9   2      150.25      136.28     13.62 o 
  -4  -9   2        4.37       18.14      5.77 o 
  -3  -9   2      210.11      201.23     10.48 o 
  -2  -9   2       17.26       22.49      6.76 o 
  -1  -9   2       12.21       14.25      6.15 o 
   0  -9   2      322.79      303.52      8.49 o 
   1  -9   2        0.81        9.34      3.27 o 
   2  -9   2        0.20        4.97      3.14 o 
   3  -9   2       30.29       30.36      4.14 o 
   4  -9   2       18.89       19.11      3.84 o 
  -6  -8   2       35.12       19.11      8.96 o 
  -5  -8   2      185.77      178.59      7.52 o 
  -4  -8   2      106.32      121.92      8.63 o 
  -3  -8   2      159.42      154.26      9.34 o 
  -2  -8   2       25.73       31.42      6.31 o 
  -1  -8   2       41.45       48.07      7.73 o 
   0  -8   2       24.38       25.93      3.69 o 
   1  -8   2      273.90      260.77      7.58 o 
   2  -8   2       52.98       53.37      4.92 o 
   3  -8   2       81.65       80.25      5.26 o 
   4  -8   2       50.59       56.74      8.20 o 
   5  -8   2       66.37       70.38      5.13 o 
  -8  -7   2       98.14      136.52     13.57 o 
  -7  -7   2      105.83      129.29     12.58 o 
  -6  -7   2      138.62      127.05     15.91 o 
  -5  -7   2       61.59       60.10      5.61 o 
  -4  -7   2        6.70       10.69      3.90 o 
  -3  -7   2        0.33        5.86      3.78 o 
  -2  -7   2       20.86       29.31      6.66 o 
  -1  -7   2       28.87       40.08      3.63 o 
   0  -7   2        6.72       21.16      3.40 o 
   1  -7   2        8.50       11.85      3.05 o 
   2  -7   2      225.54      217.03      6.95 o 
   3  -7   2      153.86      142.66      6.01 o 
   4  -7   2       65.30       63.55      4.76 o 
   5  -7   2       59.33       49.79      5.54 o 
   6  -7   2       34.40       27.23      3.86 o 
  -9  -6   2      184.55      231.63     18.09 o 
  -8  -6   2       64.88       80.82     11.46 o 
  -7  -6   2      183.43      197.16      9.53 o 
  -6  -6   2      463.49      434.66     12.55 o 
  -5  -6   2      348.66      343.43      8.87 o 
  -4  -6   2       27.50       22.33      4.27 o 
  -3  -6   2      429.12      397.76      8.79 o 
  -2  -6   2      167.68      168.03      6.25 o 
  -1  -6   2      909.76      977.43     12.27 o 
   0  -6   2      156.29      164.54      5.48 o 
   1  -6   2        1.34       13.52      2.87 o 
   2  -6   2       11.83       14.25      3.11 o 
   3  -6   2     1029.45      987.41     13.84 o 
   4  -6   2       33.48       29.55      3.67 o 
   5  -6   2       75.59       69.90      4.70 o 
   6  -6   2       15.64       15.46      3.25 o 
   7  -6   2       40.52       43.13      5.43 o 
  -9  -5   2      117.65      132.50     14.50 o 
  -8  -5   2      328.21      332.92     12.34 o 
  -7  -5   2      120.06      135.49      8.01 o 
  -6  -5   2      432.04      424.96     16.28 o 
  -5  -5   2      151.99      153.43      6.48 o 
  -4  -5   2      285.39      282.55      8.16 o 
  -3  -5   2       14.98       15.10      3.27 o 
  -2  -5   2      369.18      349.13      5.44 o 
  -1  -5   2      132.53      142.70      3.79 o 
   0  -5   2       12.21       25.37      4.40 o 
   1  -5   2      139.32      145.74      5.65 o 
   2  -5   2       71.41       83.85      4.24 o 
   3  -5   2        3.55       15.07      2.96 o 
   4  -5   2      240.93      222.70      6.47 o 
   5  -5   2        1.81        3.18      2.61 o 
   6  -5   2       43.47       47.35      5.09 o 
   7  -5   2       61.07       67.05      4.55 o 
   8  -5   2       56.31       51.13      5.81 o 
  -9  -4   2       33.19       42.33      6.41 o 
  -8  -4   2      209.38      232.20     10.41 o 
  -7  -4   2      132.93      146.50      8.20 o 
  -6  -4   2        0.84        1.62      3.70 o 
  -5  -4   2      238.42      218.01      8.80 o 
  -4  -4   2      117.87      111.92      5.08 o 
  -3  -4   2      312.67      302.77      6.94 o 
  -2  -4   2      156.54      178.56      3.60 o 
  -1  -4   2        8.68       13.06      1.80 o 
   0  -4   2       29.61       39.80      4.52 o 
   1  -4   2        0.72       13.80      2.32 o 
   2  -4   2       76.16       88.63      3.91 o 
   3  -4   2       79.82      118.36      4.61 o 
   4  -4   2      457.03      430.73      8.09 o 
   5  -4   2      373.14      349.70      9.91 o 
   6  -4   2      181.92      178.72      6.02 o 
   7  -4   2      209.85      202.11      9.49 o 
   8  -4   2      195.21      186.76     10.58 o 
 -10  -3   2       25.49       24.25      9.96 o 
  -9  -3   2      147.61      161.02      9.69 o 
  -8  -3   2      163.25      176.39     17.48 o 
  -7  -3   2       11.11       11.92      4.15 o 
  -6  -3   2      216.38      195.05      8.37 o 
  -5  -3   2      536.01      546.18     29.24 o 
  -4  -3   2      718.56      695.22     12.25 o 
  -3  -3   2       48.29       24.98      3.34 o 
  -2  -3   2      261.81      204.61      3.40 o 
  -1  -3   2      104.22       91.28      2.55 o 
   0  -3   2      831.14      849.09      7.94 o 
   1  -3   2       69.00       85.10      3.32 o 
   2  -3   2     4604.33     4893.18     36.87 o 
   3  -3   2     1048.81     1075.05     18.21 o 
   4  -3   2      366.24      347.52      6.87 o 
   5  -3   2        6.52       11.96      2.53 o 
   6  -3   2       12.04       16.32      2.71 o 
   7  -3   2        5.59        8.41      3.47 o 
   8  -3   2        2.60        9.70      6.39 o 
   9  -3   2       11.70       11.17      4.73 o 
 -10  -2   2       10.16       12.78      5.52 o 
  -9  -2   2       18.51       26.25      6.29 o 
  -8  -2   2       83.49       85.99      7.30 o 
  -7  -2   2       26.12       32.33      5.23 o 
  -6  -2   2       78.59       81.34      6.12 o 
  -5  -2   2      884.23      958.32     12.15 o 
  -4  -2   2     1017.50     1039.70     12.47 o 
  -3  -2   2       63.42      133.76      4.46 o 
  -2  -2   2     1150.90     1143.07     11.95 o 
  -1  -2   2      982.96      980.60      8.23 o 
   0  -2   2      495.83      572.15      5.73 o 
   1  -2   2     1626.64     1672.37     14.54 o 
   2  -2   2     6446.46     6635.04     46.98 o 
   3  -2   2     1264.69     1271.66     12.85 o 
   4  -2   2       33.86       48.31      2.54 o 
   5  -2   2        0.80        6.96      2.01 o 
   6  -2   2       17.09       19.42      3.07 o 
   7  -2   2      157.54      144.31      5.84 o 
   8  -2   2        6.16        8.51      4.06 o 
   9  -2   2       14.15        9.32      4.37 o 
 -10  -1   2        8.24        4.75      5.73 o 
  -9  -1   2       10.06       17.25      5.16 o 
  -8  -1   2       19.05       23.04      5.08 o 
  -7  -1   2     1636.77     1646.47     26.55 o 
  -6  -1   2      661.34      695.77     15.00 o 
  -5  -1   2     2181.58     2236.70     16.80 o 
  -4  -1   2     3514.50     3264.66     51.76 o 
  -3  -1   2     2090.89     1929.98     26.76 o 
  -2  -1   2     4283.85     4503.74     33.92 o 
  -1  -1   2     1046.47     1044.91      8.20 o 
   0  -1   2       48.08       71.19      4.03 o 
   1  -1   2     5257.15     5359.73     35.79 o 
   2  -1   2     4936.39     5020.83     31.87 o 
   3  -1   2      464.51      414.25      5.17 o 
   4  -1   2      877.68      886.90      8.84 o 
   5  -1   2       75.24       70.76      3.27 o 
   6  -1   2       11.14       15.91      2.18 o 
   7  -1   2       93.10       92.10      4.55 o 
   8  -1   2       19.45       21.44      3.86 o 
   9  -1   2       13.01       14.29      3.93 o 
  10  -1   2       28.61       28.31      8.99 o 
 -10   0   2       16.49       17.09      6.85 o 
  -9   0   2       23.95       20.67      5.57 o 
  -8   0   2       75.86       88.93      7.43 o 
  -7   0   2      645.72      621.27     15.18 o 
  -6   0   2      331.31      333.28     10.40 o 
  -5   0   2      143.50      136.20      3.90 o 
  -4   0   2      428.53      520.07      5.63 o 
  -3   0   2        6.94       12.71      1.35 o 
  -2   0   2      101.14      122.42      2.36 o 
  -1   0   2     1258.96     1433.12     10.23 o 
   0   0   2        0.74        5.92      1.08 o 
   1   0   2       19.08       24.47      2.88 o 
   2   0   2      179.48      174.43      2.91 o 
   3   0   2        7.98        6.67      1.28 o 
   4   0   2      458.11      448.34      5.71 o 
   5   0   2       52.88       48.81      2.52 o 
   6   0   2       30.15       31.65      2.54 o 
   7   0   2        0.95        4.26      2.20 o 
   8   0   2       32.02       44.10      3.88 o 
   9   0   2        9.87        7.61      6.66 o 
  10   0   2       62.82       67.65     10.27 o 
  -9   1   2        3.55        5.52      5.23 o 
  -8   1   2      130.23      111.37      8.37 o 
  -7   1   2      141.14      145.30      8.18 o 
  -6   1   2      808.09      775.66     10.98 o 
  -5   1   2       89.16       80.65      3.47 o 
  -4   1   2        5.47        9.83      1.52 o 
  -3   1   2       33.93       28.95      1.92 o 
  -2   1   2     2245.21     2178.39     18.23 o 
  -1   1   2    10471.35    10080.65    162.50 o 
   0   1   2        6.87        4.69      0.91 o 
   1   1   2     5740.37     5822.81     37.69 o 
   2   1   2      311.27      351.03      4.00 o 
   3   1   2      145.22      131.25      2.34 o 
   4   1   2      161.50      147.33      2.78 o 
   5   1   2      439.67      417.37      5.76 o 
   6   1   2      548.99      549.73      7.27 o 
   7   1   2       55.69       53.78      2.97 o 
   8   1   2        3.12        3.34      2.88 o 
   9   1   2       10.56       13.44      4.53 o 
  10   1   2        0.06        5.56      5.73 o 
  -9   2   2       23.41       15.68      5.96 o 
  -8   2   2        7.84       10.06      5.10 o 
  -7   2   2        0.23        3.18      2.49 o 
  -6   2   2      361.37      357.29      7.56 o 
  -5   2   2       70.40       61.93      3.54 o 
  -4   2   2      101.88       94.97      2.61 o 
  -3   2   2      175.51      158.67      2.94 o 
  -2   2   2      587.32      560.34      5.45 o 
  -1   2   2     3507.59     3653.20     23.54 o 
   0   2   2      100.46       86.05      2.09 o 
   1   2   2       16.08        5.77      1.54 o 
   2   2   2     4900.88     5117.61     33.44 o 
   3   2   2      116.51      107.17      2.47 o 
   4   2   2     1083.47     1112.39      9.76 o 
   5   2   2     2367.19     2551.63     19.08 o 
   6   2   2      434.98      423.78      6.30 o 
   7   2   2      334.62      345.45      6.15 o 
   8   2   2       18.58       19.26      4.66 o 
   9   2   2      120.88      121.92     10.58 o 
  10   2   2       46.17       80.20     10.93 o 
  -9   3   2       55.75       57.41      9.79 o 
  -8   3   2      105.29      107.93     17.20 o 
  -7   3   2        6.69        4.79      2.93 o 
  -6   3   2       69.42       60.66      4.13 o 
  -5   3   2      393.86      393.35      7.85 o 
  -4   3   2     1674.16     1705.15     13.96 o 
  -3   3   2      308.28      303.29      5.72 o 
  -2   3   2      866.26      881.19      8.03 o 
  -1   3   2      106.73      117.01      2.93 o 
   0   3   2     1682.59     1793.41     12.80 o 
   1   3   2      243.24      223.96      4.92 o 
   2   3   2     3162.20     3164.39     33.38 o 
   3   3   2     4276.63     4439.28     28.63 o 
   4   3   2      381.44      381.91      4.93 o 
   5   3   2      393.19      394.82      5.50 o 
   6   3   2      130.11      121.76      4.58 o 
   7   3   2       62.27       63.37      4.15 o 
   8   3   2       13.72       23.03      3.72 o 
   9   3   2      312.41      302.18     17.66 o 
  10   3   2      144.69      180.88     14.50 o 
  -9   4   2       46.97       55.98     10.48 o 
  -8   4   2       24.91       27.36      4.41 o 
  -7   4   2       82.81       77.89      6.22 o 
  -6   4   2        6.85       11.04      3.19 o 
  -5   4   2      269.52      281.81      7.14 o 
  -4   4   2      555.44      536.69      7.79 o 
  -3   4   2      872.09      921.56      9.32 o 
  -2   4   2      241.21      298.52      4.85 o 
  -1   4   2      175.02      147.72      3.48 o 
   0   4   2      165.88      190.93      3.64 o 
   1   4   2      108.46      126.33      2.88 o 
   2   4   2     1665.66     1680.30     12.61 o 
   3   4   2      548.99      540.40      7.75 o 
   4   4   2     1531.24     1521.57     12.33 o 
   5   4   2        7.53        8.78      1.63 o 
   6   4   2      320.78      319.32      9.49 o 
   7   4   2       40.56       48.72      4.00 o 
   8   4   2        4.78        5.74      3.61 o 
   9   4   2      330.19      319.56     18.47 o 
  10   4   2      104.71      102.67     13.34 o 
  -8   5   2       17.23       22.59      4.37 o 
  -7   5   2       56.75       73.53      5.63 o 
  -6   5   2       85.18       86.81      5.62 o 
  -5   5   2       11.49       21.24      3.60 o 
  -4   5   2        2.05        8.89      2.30 o 
  -3   5   2      347.08      333.03      5.80 o 
  -2   5   2      138.30      128.31      3.84 o 
  -1   5   2       15.52       24.56      3.15 o 
   0   5   2      535.97      525.17      6.43 o 
   1   5   2      241.75      245.10      4.24 o 
   2   5   2     1491.08     1633.34     12.97 o 
   3   5   2     1475.38     1507.43     15.55 o 
   4   5   2      207.01      167.33      3.48 o 
   5   5   2     2400.41     2419.93     18.44 o 
   6   5   2      483.86      501.78     11.72 o 
   7   5   2      114.54      102.08      6.51 o 
   8   5   2      319.06      340.96     19.98 o 
   9   5   2       54.01       62.59     10.58 o 
  10   5   2       51.28       48.26     10.79 o 
  -8   6   2       82.39       71.68      6.21 o 
  -7   6   2        2.26        1.42      3.19 o 
  -6   6   2       53.35       57.48      5.26 o 
  -5   6   2       33.50       34.68      4.57 o 
  -4   6   2        3.51       12.88      2.84 o 
  -3   6   2      260.13      270.98      7.01 o 
  -2   6   2      104.52      111.55      4.54 o 
  -1   6   2      194.77      210.88      4.74 o 
   0   6   2       15.23       16.37      2.32 o 
   1   6   2      462.81      463.04      6.32 o 
   2   6   2     1254.08     1308.16     11.72 o 
   3   6   2        8.36       10.96      1.91 o 
   4   6   2       25.96       21.45      2.33 o 
   5   6   2      944.46      952.40     16.58 o 
   6   6   2      132.03      144.69      7.26 o 
   7   6   2       44.34       27.50      4.84 o 
   8   6   2       80.26       98.89      7.88 o 
   9   6   2      129.31      129.46     12.96 o 
  10   6   2       17.24       17.71      8.58 o 
  -7   7   2        1.05        0.33      3.40 o 
  -6   7   2       63.53       66.01      5.67 o 
  -5   7   2      165.04      162.10      7.52 o 
  -4   7   2        0.04        9.12      3.20 o 
  -3   7   2       16.84       22.02      3.42 o 
  -2   7   2      147.22      144.81      4.78 o 
  -1   7   2       34.97       48.70      3.51 o 
   0   7   2       23.41       17.92      2.53 o 
   1   7   2      561.17      578.10      7.66 o 
   2   7   2      225.95      216.73      4.88 o 
   3   7   2      318.19      313.17      5.60 o 
   4   7   2      253.39      250.45      8.76 o 
   5   7   2      636.19      650.73     14.73 o 
   6   7   2      111.98      119.28      7.42 o 
   7   7   2      355.88      342.76     11.48 o 
   8   7   2      177.04      176.07      9.27 o 
   9   7   2       78.96       71.22     10.89 o 
  10   7   2      101.33      101.08     13.64 o 
  -7   8   2       51.32       71.57     19.16 o 
  -6   8   2      248.11      242.60     18.07 o 
  -5   8   2      135.87      144.60      7.42 o 
  -4   8   2       44.24       48.40      4.24 o 
  -3   8   2      197.20      198.62      6.51 o 
  -2   8   2      119.45      114.19      5.35 o 
  -1   8   2      146.77      145.37      5.59 o 
   0   8   2       44.31       57.70      3.64 o 
   1   8   2      119.45      136.13      4.56 o 
   2   8   2       17.06       27.64      3.51 o 
   3   8   2       66.38       70.28      4.05 o 
   4   8   2      119.59      122.12      7.42 o 
   5   8   2       28.12       29.46      5.46 o 
   6   8   2      313.99      281.63     14.74 o 
   7   8   2      135.61      112.02      9.52 o 
   8   8   2       83.31       74.14      7.51 o 
   9   8   2       59.21       59.97     10.06 o 
  -6   9   2       28.43       34.78      8.57 o 
  -5   9   2       13.82       20.79      4.53 o 
  -4   9   2        4.30        4.19      3.73 o 
  -3   9   2      165.51      165.48      6.37 o 
  -2   9   2        2.89       11.83      3.33 o 
  -1   9   2       17.96       33.22      4.81 o 
   0   9   2        6.19       14.54      3.51 o 
   1   9   2       20.02       34.61      3.97 o 
   2   9   2      319.31      319.16      6.68 o 
   3   9   2      223.16      211.55     15.43 o 
   4   9   2       66.52       72.09      6.89 o 
   5   9   2      394.24      397.67     12.60 o 
   6   9   2      512.18      468.70     13.94 o 
   7   9   2      214.95      189.71     10.18 o 
   8   9   2       26.64       17.23      6.37 o 
   9   9   2       67.92       62.61     11.34 o 
  -5  10   2       25.75       28.63      6.10 o 
  -4  10   2       43.39       53.30      9.79 o 
  -3  10   2       20.03       25.94      3.99 o 
  -2  10   2      134.66      121.06      7.90 o 
  -1  10   2        4.84       10.82      3.49 o 
   0  10   2        8.42       16.29      3.71 o 
   1  10   2       28.67       33.34      4.01 o 
   2  10   2       77.79       76.84      5.30 o 
   3  10   2       49.88       50.44      8.03 o 
   4  10   2      106.82      103.73      9.12 o 
   5  10   2       47.24       37.84      6.23 o 
   6  10   2       90.67       75.22      9.62 o 
   7  10   2       69.31       57.13      7.98 o 
   8  10   2        9.24       -2.09     13.07 o 
  -3  11   2        0.91        7.14      4.50 o 
  -2  11   2       73.99       73.79      6.77 o 
  -1  11   2       62.74       71.71      6.99 o 
   0  11   2      142.05      128.73      6.91 o 
   1  11   2       76.95       67.45      5.57 o 
   2  11   2      283.26      246.51     15.71 o 
   3  11   2      117.97      106.45     12.93 o 
   4  11   2       82.65       78.14     12.86 o 
   5  11   2       31.37       36.53      6.74 o 
   6  11   2        0.48       -7.80     11.58 o 
   7  11   2        0.10       -1.93      5.92 o 
  -2  12   2       36.20       45.91     10.02 o 
  -1  12   2       67.93       80.06      6.37 o 
   0  12   2      178.79      178.44     12.30 o 
   1  12   2      269.18      227.21     15.81 o 
   2  12   2      170.25      148.45     14.17 o 
   3  12   2        1.31       -0.48      8.84 o 
   4  12   2       14.11        4.37      9.46 o 
   5  12   2       90.78       73.62     14.17 o 
   6  12   2       12.21      -10.39     10.39 o 
   2  13   2      143.54      136.07     14.64 o 
  -4 -10   3        2.44        8.18      8.08 o 
  -3 -10   3       54.42       61.32     11.08 o 
  -2 -10   3      202.57      201.46     11.60 o 
  -1 -10   3       15.55       29.87      7.19 o 
   0 -10   3        0.23        4.44     14.70 o 
   1 -10   3      155.69      140.61     10.71 o 
  -5  -9   3       43.83       40.70      9.46 o 
  -4  -9   3      123.36      140.47     16.50 o 
  -3  -9   3        0.75        7.91      5.67 o 
  -2  -9   3       98.71       96.83      9.39 o 
  -1  -9   3       40.45       49.58      7.45 o 
   0  -9   3       38.74       43.75      7.94 o 
   1  -9   3       21.24       22.93      3.87 o 
   2  -9   3       61.13       61.43      4.99 o 
   3  -9   3       74.09       85.61      6.83 o 
  -6  -8   3       22.54       49.63      9.51 o 
  -5  -8   3      150.59      150.70      9.11 o 
  -4  -8   3       36.05       52.40      7.69 o 
  -3  -8   3        0.03        9.20      5.71 o 
  -2  -8   3       77.08       83.19      8.23 o 
  -1  -8   3       41.90       52.28      8.03 o 
   0  -8   3       38.80       33.19      4.32 o 
   1  -8   3        2.63       14.04      4.31 o 
   2  -8   3        9.30       11.15      3.75 o 
   3  -8   3        6.98        7.83      3.25 o 
   4  -8   3       76.33       76.73      7.37 o 
   5  -8   3       63.86       57.63      6.62 o 
  -8  -7   3       81.05       93.71     13.00 o 
  -7  -7   3        3.90        7.61      6.30 o 
  -6  -7   3        1.73        7.74      4.46 o 
  -5  -7   3       53.75       69.99      8.33 o 
  -4  -7   3      203.24      216.38      7.89 o 
  -3  -7   3       99.44      106.80     11.93 o 
  -2  -7   3       40.58       57.93      8.02 o 
  -1  -7   3        1.27       10.24      5.49 o 
   0  -7   3        7.56       12.78      3.07 o 
   1  -7   3       24.13       33.41      3.89 o 
   2  -7   3      158.22      152.36      6.15 o 
   3  -7   3        9.15       13.44      3.57 o 
   4  -7   3      219.03      186.63      7.06 o 
   5  -7   3      163.03      160.93      6.78 o 
   6  -7   3       74.23       72.45      6.51 o 
  -8  -6   3      209.82      252.00     18.83 o 
  -7  -6   3      327.67      319.72     12.21 o 
  -6  -6   3      127.54      138.08      8.43 o 
  -5  -6   3       12.81       13.75      3.84 o 
  -4  -6   3      133.52      126.63      6.40 o 
  -3  -6   3        6.89       12.41      3.81 o 
  -2  -6   3       53.35       64.19      9.48 o 
  -1  -6   3       42.08       53.08      3.85 o 
   0  -6   3       11.43       21.74      3.31 o 
   1  -6   3       57.15       52.25      4.14 o 
   2  -6   3        0.28        3.16      2.74 o 
   3  -6   3      198.53      185.23      6.55 o 
   4  -6   3       29.25       28.48      3.86 o 
   5  -6   3       81.50       80.85      5.09 o 
   6  -6   3      110.82      115.71      5.90 o 
   7  -6   3       33.53       34.06      5.68 o 
  -9  -5   3      152.51      193.07     17.59 o 
  -8  -5   3       94.71      104.03      8.28 o 
  -7  -5   3      428.92      441.80     13.95 o 
  -6  -5   3       63.42       68.41      6.65 o 
  -5  -5   3        3.53        3.63      3.57 o 
  -4  -5   3       25.51       25.40      4.20 o 
  -3  -5   3      107.92      103.99      5.65 o 
  -2  -5   3        0.14       11.00      3.16 o 
  -1  -5   3       10.68       14.64      2.20 o 
   0  -5   3       62.57       74.23      4.06 o 
   1  -5   3        4.28       12.63      2.82 o 
   2  -5   3      158.12      166.90      6.19 o 
   3  -5   3       72.53       62.04      4.27 o 
   4  -5   3       10.28       17.72      3.33 o 
   5  -5   3      436.28      403.40      9.12 o 
   6  -5   3      146.93      135.45      5.93 o 
   7  -5   3       38.91       47.32      8.08 o 
   8  -5   3       88.66       89.26      7.14 o 
  -9  -4   3       68.07       77.60     12.94 o 
  -8  -4   3      196.37      187.18     10.07 o 
  -7  -4   3      265.72      271.47     11.00 o 
  -6  -4   3      169.22      169.44      8.60 o 
  -5  -4   3      137.67      143.76      8.63 o 
  -4  -4   3      415.76      423.46      8.96 o 
  -3  -4   3      891.62      892.88     12.42 o 
  -2  -4   3        1.69        4.61      1.54 o 
  -1  -4   3      203.16      202.76      4.32 o 
   0  -4   3      144.32      139.82      3.67 o 
   1  -4   3       44.48       64.20      3.62 o 
   2  -4   3       68.91       75.10      4.07 o 
   3  -4   3      200.00      239.29      7.65 o 
   4  -4   3      470.17      456.18      8.83 o 
   5  -4   3      358.98      340.94      7.97 o 
   6  -4   3        0.47        2.06      2.64 o 
   7  -4   3        1.30        1.72      2.61 o 
   8  -4   3       28.92       22.69      4.66 o 
  -9  -3   3        2.53        1.44      4.49 o 
  -8  -3   3        9.69       18.00      5.08 o 
  -7  -3   3        5.67        0.77      3.88 o 
  -6  -3   3      193.02      203.79      9.10 o 
  -5  -3   3      129.37      125.20      7.11 o 
  -4  -3   3      736.03      789.19     12.05 o 
  -3  -3   3      361.03      325.45      6.98 o 
  -2  -3   3        5.81       13.26      1.82 o 
  -1  -3   3       12.92       14.42      1.82 o 
   0  -3   3       41.96       50.90      2.67 o 
   1  -3   3       97.45      116.54      4.02 o 
   2  -3   3      489.31      537.52      8.26 o 
   3  -3   3     3171.87     3245.83     42.88 o 
   4  -3   3        0.71       15.73      2.85 o 
   5  -3   3       54.20       55.08      3.81 o 
   6  -3   3       69.74       75.70      4.41 o 
   7  -3   3       34.09       35.71      3.73 o 
   8  -3   3       97.84       90.35     10.20 o 
   9  -3   3       33.44       49.53      6.42 o 
  -9  -2   3       43.77       43.64      6.81 o 
  -8  -2   3       18.52       31.56      6.50 o 
  -7  -2   3      158.86      174.28      9.02 o 
  -6  -2   3     1520.63     1472.59     24.24 o 
  -5  -2   3     3043.33     3098.18     38.26 o 
  -4  -2   3     1234.03     1276.56     14.36 o 
  -3  -2   3     1529.66     1513.85     15.52 o 
  -2  -2   3        1.32        5.37      1.52 o 
  -1  -2   3      581.08      599.91      5.90 o 
   0  -2   3        7.80       12.17      1.78 o 
   1  -2   3      187.51      216.62      4.71 o 
   2  -2   3     2371.66     2385.08     43.84 o 
   3  -2   3     1215.11     1250.91     13.37 o 
   4  -2   3      114.16      118.83      4.27 o 
   5  -2   3      244.20      245.42      6.11 o 
   6  -2   3       87.84       85.11      4.31 o 
   7  -2   3      276.39      281.95      7.24 o 
   8  -2   3      182.39      171.13      6.08 o 
   9  -2   3        9.88       14.12      3.98 o 
  -9  -1   3       92.39       98.37     10.88 o 
  -8  -1   3       23.02       28.77      7.92 o 
  -7  -1   3      318.13      313.37     11.39 o 
  -6  -1   3     1471.71     1414.91     23.45 o 
  -5  -1   3     1109.31     1074.35     77.48 o 
  -4  -1   3     1616.83     1692.86     16.57 o 
  -3  -1   3       63.57       94.22      2.69 o 
  -2  -1   3      266.38      213.49      3.35 o 
  -1  -1   3       88.63       52.95      2.08 o 
   0  -1   3     1622.47     1574.50     10.45 o 
   1  -1   3       60.31       38.79      2.51 o 
   2  -1   3     1433.33     1435.66     11.46 o 
   3  -1   3      441.34      411.69      5.41 o 
   4  -1   3      196.18      159.28      3.73 o 
   5  -1   3       16.73       21.93      2.34 o 
   6  -1   3       12.56       18.96      2.73 o 
   7  -1   3       30.05       34.28      5.14 o 
   8  -1   3        0.09        3.03      4.32 o 
   9  -1   3        0.13       -0.76      3.49 o 
  -9   0   3        2.98        0.15      4.61 o 
  -8   0   3       42.49       45.60      6.42 o 
  -7   0   3       63.57       60.10      6.54 o 
  -6   0   3       20.08       15.91      4.42 o 
  -5   0   3      380.20      395.14      6.62 o 
  -4   0   3      284.78      282.37      4.08 o 
  -3   0   3      102.63       47.82      2.15 o 
  -2   0   3     1178.61     1037.46      8.68 o 
  -1   0   3     1328.88     1302.75      9.87 o 
   0   0   3      807.02      775.58      6.88 o 
   1   0   3       63.26       50.68      4.40 o 
   2   0   3     1651.70     1835.93     11.97 o 
   3   0   3      195.99      155.69      3.26 o 
   4   0   3       39.65       47.35      2.41 o 
   5   0   3      291.14      281.42      5.04 o 
   6   0   3      130.54      130.28      4.37 o 
   7   0   3        0.51        8.28      2.23 o 
   8   0   3        1.15        9.04      2.68 o 
   9   0   3       41.63       37.18      5.40 o 
  -9   1   3        7.24        7.96      7.73 o 
  -8   1   3       15.21       19.58      5.47 o 
  -7   1   3      160.80      154.40      8.72 o 
  -6   1   3       72.46       79.45      6.39 o 
  -5   1   3      651.98      641.41      9.33 o 
  -4   1   3      466.38      455.20      7.20 o 
  -3   1   3     1057.63      963.58     10.72 o 
  -2   1   3     3379.07     3360.55     50.36 o 
  -1   1   3     2192.82     2096.24     14.46 o 
   0   1   3     2656.67     2729.46     21.22 o 
   1   1   3      958.02     1055.21      8.50 o 
   2   1   3       10.34       31.55      3.82 o 
   3   1   3      465.81      445.01      4.66 o 
   4   1   3     1575.42     1690.87     13.26 o 
   5   1   3      829.04      809.60      7.70 o 
   6   1   3     1586.18     1670.98     13.09 o 
   7   1   3       49.55       50.35      2.70 o 
   8   1   3        2.49        9.49      2.07 o 
   9   1   3       40.32       59.08     17.94 o 
  -9   2   3        5.11        2.77      6.89 o 
  -8   2   3        5.91        4.24      6.72 o 
  -7   2   3        3.40       14.85      6.56 o 
  -6   2   3       97.75      102.09      4.55 o 
  -5   2   3        0.97        8.48      2.38 o 
  -4   2   3      310.00      277.86      5.88 o 
  -3   2   3     1311.29     1409.03     15.57 o 
  -2   2   3      240.50      231.69      5.60 o 
  -1   2   3     1555.78     1442.76     13.33 o 
   0   2   3     2047.22     1948.19     13.60 o 
   1   2   3     1627.07     1645.65     12.21 o 
   2   2   3       41.75       37.17      2.82 o 
   3   2   3       56.65       44.40      2.06 o 
   4   2   3     1124.33     1133.39     13.69 o 
   5   2   3      273.11      238.13      4.48 o 
   6   2   3      130.47      128.18      3.74 o 
   7   2   3      127.59      137.62      4.33 o 
   8   2   3       13.58       17.67      3.45 o 
   9   2   3       61.22       58.33      9.87 o 
  -9   3   3        0.49       -6.82      9.40 o 
  -8   3   3        5.19        6.94      5.23 o 
  -7   3   3       76.47       76.41      4.70 o 
  -6   3   3      304.18      286.37      7.33 o 
  -5   3   3      240.14      240.22      6.31 o 
  -4   3   3      750.13      786.98     10.82 o 
  -3   3   3     1151.47     1154.30     13.05 o 
  -2   3   3     1146.75     1179.99      9.86 o 
  -1   3   3      582.89      565.74      5.91 o 
   0   3   3       41.77       23.28      1.79 o 
   1   3   3    13593.43    13811.73    132.57 o 
   2   3   3       17.16       35.30      2.34 o 
   3   3   3     1436.53     1498.80     16.81 o 
   4   3   3      261.94      240.77      4.04 o 
   5   3   3      186.28      167.94      3.76 o 
   6   3   3      241.58      224.10      4.70 o 
   7   3   3      298.85      300.82      5.85 o 
   8   3   3       93.86      100.45      7.16 o 
   9   3   3        2.77        0.78      6.06 o 
  10   3   3      140.06      138.97     14.00 o 
  -9   4   3        0.01       -1.24      6.63 o 
  -8   4   3       30.78       12.19     10.70 o 
  -7   4   3       84.83       82.27      5.10 o 
  -6   4   3        0.05        1.12      2.84 o 
  -5   4   3       23.58       30.80      3.57 o 
  -4   4   3      216.79      216.76      5.96 o 
  -3   4   3        5.73        7.07      1.82 o 
  -2   4   3      673.96      667.62      7.32 o 
  -1   4   3      118.92      123.40      3.31 o 
   0   4   3      130.48      121.94      2.98 o 
   1   4   3      486.06      451.44      5.08 o 
   2   4   3     7577.63     7913.98     56.72 o 
   3   4   3     2864.39     3170.12     25.38 o 
   4   4   3     1198.62     1171.40     15.10 o 
   5   4   3        0.56        7.13      1.64 o 
   6   4   3      689.66      711.88      9.90 o 
   7   4   3      507.17      527.59     12.50 o 
   8   4   3      103.76      117.80      7.07 o 
   9   4   3      195.67      197.06     14.62 o 
  10   4   3       85.72       93.23     12.65 o 
  -8   5   3       13.27       14.55      3.94 o 
  -7   5   3      255.44      245.83      8.84 o 
  -6   5   3        4.74       12.79      3.46 o 
  -5   5   3        0.00        4.69      3.03 o 
  -4   5   3       45.53       39.93      3.81 o 
  -3   5   3      426.47      408.99      6.29 o 
  -2   5   3      477.04      500.53      8.09 o 
  -1   5   3        0.21       10.47      2.17 o 
   0   5   3      244.43      255.56      4.51 o 
   1   5   3      324.08      396.02      5.24 o 
   2   5   3     1299.18     1356.00     13.42 o 
   3   5   3     3825.83     4178.14     32.54 o 
   4   5   3        1.33        0.60      1.76 o 
   5   5   3      115.96      107.18      4.53 o 
   6   5   3      169.32      170.50      7.31 o 
   7   5   3      139.85      146.39      7.41 o 
   8   5   3       64.48       63.67      9.07 o 
   9   5   3       89.51       89.19     11.20 o 
  10   5   3       68.25       65.70     11.58 o 
  -8   6   3       51.68       56.35      5.61 o 
  -7   6   3       21.03       21.80      4.30 o 
  -6   6   3        2.29       12.88      3.95 o 
  -5   6   3      139.76      140.72      6.14 o 
  -4   6   3       94.89      105.96      5.32 o 
  -3   6   3      732.40      755.82      9.36 o 
  -2   6   3       42.49       50.06      3.36 o 
  -1   6   3       26.20       26.63      2.83 o 
   0   6   3      146.17      171.64      4.23 o 
   1   6   3       37.53       26.70      2.68 o 
   2   6   3      210.66      239.94      4.49 o 
   3   6   3       28.99       29.50      2.31 o 
   4   6   3     1282.21     1276.79     13.85 o 
   5   6   3      155.74      154.05      5.14 o 
   6   6   3      672.04      668.24     14.24 o 
   7   6   3        8.12        8.09      3.65 o 
   8   6   3      141.44      143.36      8.04 o 
   9   6   3       10.24       14.72      4.75 o 
  10   6   3        7.87        6.99      7.04 o 
  -7   7   3        2.92        8.62      3.95 o 
  -6   7   3       16.38       17.42      4.27 o 
  -5   7   3      167.77      167.07      7.63 o 
  -4   7   3       44.93       54.66      5.08 o 
  -3   7   3       49.26       57.95      3.94 o 
  -2   7   3       76.06       69.84      3.86 o 
  -1   7   3        0.54       13.84      2.67 o 
   0   7   3      134.64      129.86      4.18 o 
   1   7   3        2.89       12.67      2.44 o 
   2   7   3      619.75      639.14      7.91 o 
   3   7   3      427.09      436.43      6.28 o 
   4   7   3      802.25      776.08     32.28 o 
   5   7   3     1759.56     1791.06     45.22 o 
   6   7   3      287.28      291.38     10.09 o 
   7   7   3      630.41      588.10     14.54 o 
   8   7   3      407.12      393.01     12.55 o 
   9   7   3       48.66       50.41      6.86 o 
  10   7   3      135.55      131.19     14.00 o 
  -7   8   3        2.03        3.21      4.04 o 
  -6   8   3       36.65       30.58      4.96 o 
  -5   8   3        4.76        4.68      7.11 o 
  -4   8   3       25.87       30.45      5.66 o 
  -3   8   3        3.72       14.01      3.65 o 
  -2   8   3      153.41      153.19      5.71 o 
  -1   8   3        3.97        6.31      2.68 o 
   0   8   3        6.65       16.53      2.89 o 
   1   8   3       17.77       23.51      3.09 o 
   2   8   3       12.09       17.54      2.88 o 
   3   8   3      693.08      717.34     10.58 o 
   4   8   3      279.86      285.69      6.76 o 
   5   8   3      173.80      171.33      8.20 o 
   6   8   3      401.37      373.56     11.89 o 
   7   8   3      334.30      309.14     11.45 o 
   8   8   3      169.06      148.37      9.02 o 
   9   8   3       50.94       48.94      7.14 o 
  -6   9   3        0.74        1.19      4.23 o 
  -5   9   3       19.52       41.67      8.70 o 
  -4   9   3       73.34       74.86      5.96 o 
  -3   9   3       24.49       29.82      7.51 o 
  -2   9   3        1.60       17.09      3.61 o 
  -1   9   3        3.49       18.73      3.67 o 
   0   9   3      135.23      146.66      5.13 o 
   1   9   3      282.65      258.63      6.19 o 
   2   9   3       46.02       51.65      4.26 o 
   3   9   3      101.24      113.47      5.10 o 
   4   9   3      101.86      115.38      7.76 o 
   5   9   3      232.38      235.07     15.39 o 
   6   9   3      343.11      303.92     13.24 o 
   7   9   3      205.43      175.01      9.60 o 
   8   9   3       97.21       92.07      9.47 o 
   9   9   3       36.48       32.32      6.91 o 
  -5  10   3       67.89       77.11      6.58 o 
  -4  10   3      162.44      155.19      8.12 o 
  -3  10   3      124.38      121.47      5.91 o 
  -2  10   3       22.79       28.62      4.06 o 
  -1  10   3        7.65       23.58      3.97 o 
   0  10   3       29.82       36.16      4.19 o 
   1  10   3       68.75       75.17      5.67 o 
   2  10   3      252.46      251.74      7.05 o 
   3  10   3      390.07      382.34     12.15 o 
   4  10   3      224.17      214.21      9.88 o 
   5  10   3       96.43       90.02      7.78 o 
   6  10   3       45.78       43.79      7.12 o 
   7  10   3       33.76       29.30      7.76 o 
   8  10   3       40.96       28.05      7.11 o 
  -4  11   3       15.00       22.13      5.01 o 
  -3  11   3       49.97       49.91      7.46 o 
  -2  11   3       10.16       11.68      3.80 o 
  -1  11   3       11.82       14.07      4.85 o 
   0  11   3       22.23       24.68      4.64 o 
   1  11   3       79.48       73.11      5.76 o 
   2  11   3       75.56       76.57      7.43 o 
   3  11   3       15.62       13.15      8.99 o 
   4  11   3      120.96      110.16     12.25 o 
   5  11   3      180.13      168.48     17.38 o 
   6  11   3      154.09      160.36     11.46 o 
   7  11   3      213.82      216.25     21.58 o 
  -2  12   3       82.35       95.22      7.68 o 
  -1  12   3      153.56      147.80      7.77 o 
   0  12   3      144.07      151.87      7.77 o 
   1  12   3       42.02       47.88      5.35 o 
   2  12   3       57.63       48.71     11.62 o 
   3  12   3       19.04       12.67      9.34 o 
   4  12   3      130.10       87.38     13.72 o 
   5  12   3       16.91        0.21      8.53 o 
   6  12   3       32.33       39.78      8.66 o 
   0  13   3       47.24       47.48      7.89 o 
   1  13   3        2.27        1.33      8.99 o 
   2  13   3       28.35       22.77     10.10 o 
   3  13   3        6.25       -7.58      9.20 o 
   4  13   3        1.31       -9.51      9.51 o 
  -4  -9   4        0.07       27.02      9.18 o 
  -3  -9   4        0.04        8.86      5.76 o 
  -2  -9   4      120.28      132.34      9.79 o 
  -1  -9   4      170.68      163.91     10.52 o 
   0  -9   4       43.21       55.25      8.42 o 
   1  -9   4       40.42       43.36      7.59 o 
   2  -9   4       21.85       28.70      4.37 o 
  -6  -8   4        4.55       28.24      8.15 o 
  -4  -8   4       17.46       35.00     11.59 o 
  -3  -8   4        2.35       12.64      5.75 o 
  -2  -8   4       53.45       57.13      8.03 o 
  -1  -8   4      129.75      132.15      9.63 o 
   0  -8   4        0.79        8.17      5.97 o 
   1  -8   4        2.88        7.29      3.39 o 
   2  -8   4        0.26       -0.16      3.83 o 
   3  -8   4       11.38       11.10      4.67 o 
   4  -8   4      106.58      114.23      6.53 o 
  -7  -7   4      121.81      157.50      9.89 o 
  -6  -7   4       88.49       94.94      8.49 o 
  -5  -7   4      160.65      165.21     13.26 o 
  -4  -7   4        0.94       13.50      5.60 o 
  -3  -7   4       54.86       62.43      7.64 o 
  -2  -7   4       27.42       36.97      6.86 o 
  -1  -7   4        6.48       14.70      5.91 o 
   0  -7   4       41.48       39.06      3.97 o 
   1  -7   4        5.55       12.38      3.48 o 
   2  -7   4       30.00       31.29      4.05 o 
   3  -7   4        0.89        3.48      3.56 o 
   4  -7   4      146.78      155.98      6.88 o 
   5  -7   4      150.40      151.09      6.94 o 
  -8  -6   4       99.77      119.86     16.22 o 
  -7  -6   4       15.90       29.23      5.96 o 
  -6  -6   4      147.10      158.62      9.30 o 
  -5  -6   4        9.40       10.09      4.93 o 
  -4  -6   4       64.20       75.20      5.79 o 
  -3  -6   4        0.66       10.97      5.23 o 
  -2  -6   4       90.83       92.97      8.01 o 
  -1  -6   4        0.00       13.95      5.88 o 
   0  -6   4       56.02       52.02      4.24 o 
   1  -6   4       35.40       41.95      4.09 o 
   2  -6   4       91.16       87.55      5.06 o 
   3  -6   4      213.28      204.65      7.06 o 
   4  -6   4        8.83       12.03      3.43 o 
   5  -6   4        0.31        2.82      2.94 o 
   6  -6   4      106.13       97.55      5.84 o 
  -8  -5   4       55.76       48.32      7.73 o 
  -7  -5   4      105.60      103.69      8.23 o 
  -6  -5   4       44.23       61.63      6.94 o 
  -5  -5   4        1.64        0.59      4.09 o 
  -4  -5   4        5.79       10.22      3.91 o 
  -3  -5   4       17.10       19.36      4.02 o 
  -2  -5   4      775.49      763.87     12.26 o 
  -1  -5   4       95.41      101.36      4.43 o 
   0  -5   4      161.97      169.46      5.69 o 
   1  -5   4      140.16      134.06      5.40 o 
   2  -5   4      905.76      906.60     13.21 o 
   3  -5   4      285.99      262.88      7.46 o 
   4  -5   4        1.14       13.66      3.18 o 
   5  -5   4      108.84      100.32      5.44 o 
   6  -5   4      162.58      140.41      6.25 o 
   7  -5   4       80.21       84.55      7.09 o 
  -8  -4   4       75.02       84.14      7.95 o 
  -7  -4   4      202.59      227.12     10.81 o 
  -6  -4   4       30.72       51.25      6.57 o 
  -5  -4   4      469.38      455.67     13.18 o 
  -4  -4   4      549.53      525.88     10.20 o 
  -3  -4   4      368.32      376.26      8.46 o 
  -2  -4   4      109.75      107.27      5.38 o 
  -1  -4   4       99.34       91.59      3.52 o 
   0  -4   4       89.76      109.23      4.36 o 
   1  -4   4       36.47       43.05      3.55 o 
   2  -4   4        4.46        8.09      2.70 o 
   3  -4   4      136.39      138.20      5.46 o 
   4  -4   4     1507.50     1489.96     17.83 o 
   5  -4   4        9.80       11.87      3.17 o 
   6  -4   4        0.43       -0.02      2.82 o 
   7  -4   4        2.53        1.19      4.12 o 
   8  -4   4       93.66      101.22      5.66 o 
  -9  -3   4       43.84       67.51     11.79 o 
  -8  -3   4       33.26       52.96      8.68 o 
  -7  -3   4       25.44       38.98      5.98 o 
  -6  -3   4      241.51      262.61     10.63 o 
  -5  -3   4     1089.63     1082.68     20.39 o 
  -4  -3   4     1225.41     1232.85     15.33 o 
  -3  -3   4      769.07      798.52     11.55 o 
  -2  -3   4       40.04       50.71      2.72 o 
  -1  -3   4       27.36       53.42      2.26 o 
   0  -3   4      687.40      702.86      8.03 o 
   1  -3   4       62.72       65.52      3.66 o 
   2  -3   4       32.26       49.03      3.57 o 
   3  -3   4      104.78      101.01      4.48 o 
   4  -3   4       77.91       81.89      4.46 o 
   5  -3   4      450.65      430.17      8.86 o 
   6  -3   4      303.86      301.99      7.84 o 
   7  -3   4       77.64       81.11      4.86 o 
   8  -3   4       77.57       63.89      4.66 o 
  -9  -2   4      211.01      218.91     11.69 o 
  -8  -2   4      145.20      137.53      9.20 o 
  -7  -2   4       54.17       47.72      6.50 o 
  -6  -2   4     1006.70      944.91     22.43 o 
  -5  -2   4     1252.47     1246.41     21.67 o 
  -4  -2   4     1225.96     1300.34     15.01 o 
  -3  -2   4      965.45      982.79     12.19 o 
  -2  -2   4       30.42       14.59      1.93 o 
  -1  -2   4       23.73       24.69      2.24 o 
   0  -2   4        4.13       11.26      1.58 o 
   1  -2   4     1347.26     1422.35     12.19 o 
   2  -2   4        7.24       25.26      2.72 o 
   3  -2   4       14.03       34.56      3.56 o 
   4  -2   4       20.71       32.90      3.93 o 
   5  -2   4       30.78       29.73      3.36 o 
   6  -2   4        2.08        3.88      2.49 o 
   7  -2   4       34.41       36.40      3.65 o 
   8  -2   4        4.84        6.81      3.39 o 
   9  -2   4        9.34        8.38      3.96 o 
  -9  -1   4       42.48       38.86      6.84 o 
  -8  -1   4        4.85        4.18      7.20 o 
  -7  -1   4        2.05        0.19      4.16 o 
  -6  -1   4       29.67       35.01      5.52 o 
  -5  -1   4       38.48       43.51      5.64 o 
  -4  -1   4      339.89      343.74     10.11 o 
  -3  -1   4      534.07      524.07      5.96 o 
  -2  -1   4        4.32        7.66      1.71 o 
  -1  -1   4      145.85      118.60      3.07 o 
   0  -1   4       24.03       21.43      2.07 o 
   1  -1   4       13.38       27.25      1.95 o 
   2  -1   4       55.04       44.82      2.09 o 
   3  -1   4      342.56      389.49      6.96 o 
   4  -1   4       80.27       88.31      3.09 o 
   5  -1   4       48.26       55.87      3.62 o 
   6  -1   4       47.43       48.62      3.65 o 
   7  -1   4       62.31       64.75      4.12 o 
   8  -1   4       31.50       30.77      3.64 o 
   9  -1   4       13.41       19.94      3.30 o 
  -9   0   4       18.02       18.73      5.85 o 
  -8   0   4      133.98      152.75     11.61 o 
  -7   0   4        7.94       15.63      5.18 o 
  -6   0   4      254.32      246.43     10.11 o 
  -5   0   4      431.81      414.30     11.72 o 
  -4   0   4     1317.08     1254.37     13.42 o 
  -3   0   4     3487.87     3489.99     23.48 o 
  -2   0   4      870.46      879.31      7.93 o 
  -1   0   4     1075.12     1074.07     11.03 o 
   0   0   4      661.61      602.00      6.34 o 
   1   0   4      181.73      144.94      3.32 o 
   2   0   4       21.32       16.76      1.64 o 
   3   0   4      332.95      317.89      4.33 o 
   4   0   4      546.71      533.92      6.07 o 
   5   0   4      152.79      172.60      3.73 o 
   6   0   4      105.03      113.59      3.45 o 
   7   0   4       32.49       39.96      2.99 o 
   8   0   4        0.00        2.35      2.13 o 
   9   0   4       13.14       21.40      4.48 o 
  -9   1   4       49.97       54.47      7.65 o 
  -8   1   4       22.39       32.44      6.07 o 
  -7   1   4       21.21        8.57      4.70 o 
  -6   1   4       25.42       23.54      5.29 o 
  -5   1   4      102.21       91.79      3.92 o 
  -4   1   4      283.80      263.75      5.65 o 
  -3   1   4      470.39      430.59      6.88 o 
  -2   1   4     6119.92     6460.33     40.82 o 
  -1   1   4      478.42      451.43      5.01 o 
   0   1   4     1329.27     1313.48     10.39 o 
   1   1   4     1085.75     1039.01      9.00 o 
   2   1   4     1254.20     1233.70     10.41 o 
   3   1   4      739.52      721.42      7.58 o 
   4   1   4      532.49      483.67      5.58 o 
   5   1   4      931.41      907.09      8.57 o 
   6   1   4       82.53       82.49      3.01 o 
   7   1   4        2.40       12.41      2.11 o 
   8   1   4        1.27       14.67      4.63 o 
   9   1   4       14.97       21.58      3.76 o 
  -9   2   4       57.05       52.51     20.50 o 
  -8   2   4       95.35      110.29      9.87 o 
  -7   2   4       12.63       13.45      6.43 o 
  -6   2   4        4.51        5.56      4.10 o 
  -5   2   4      191.97      178.31      5.37 o 
  -4   2   4       37.90       39.18      3.18 o 
  -3   2   4      775.79      801.38     10.24 o 
  -2   2   4     2445.52     2506.78     22.00 o 
  -1   2   4     3591.58     3574.85     28.75 o 
   0   2   4      793.25      730.95      6.81 o 
   1   2   4       41.60       58.17      2.28 o 
   2   2   4      472.00      465.86      5.47 o 
   3   2   4       71.61       55.67      2.49 o 
   4   2   4       37.27       37.57      2.43 o 
   5   2   4      550.33      533.77      7.04 o 
   6   2   4       46.44       43.30      3.19 o 
   7   2   4       20.86       25.10      3.15 o 
   8   2   4       71.82       70.72      5.25 o 
   9   2   4      114.61      107.42      7.13 o 
  -9   3   4        0.17       -4.74      9.14 o 
  -8   3   4       37.78       41.77     13.22 o 
  -7   3   4      316.78      305.47     11.96 o 
  -6   3   4      115.22      115.53      5.17 o 
  -5   3   4       53.07       51.73      3.85 o 
  -4   3   4       34.05       36.19      3.39 o 
  -3   3   4      116.79      111.85      5.50 o 
  -2   3   4      190.61      167.88      5.16 o 
  -1   3   4     1228.10     1240.55     10.26 o 
   0   3   4     4025.34     3986.06     26.04 o 
   1   3   4      149.37      137.85      2.91 o 
   2   3   4      219.20      202.24      3.39 o 
   3   3   4      267.28      247.38      6.61 o 
   4   3   4     2108.86     2216.75     20.21 o 
   5   3   4       21.56       20.31      3.15 o 
   6   3   4       99.85       90.85      3.54 o 
   7   3   4      366.17      359.09      7.61 o 
   8   3   4      176.35      180.89      8.09 o 
   9   3   4      141.33      145.00      8.06 o 
  10   3   4       30.26       19.71      8.53 o 
  -8   4   4       24.48       17.36     14.80 o 
  -7   4   4        2.42        7.11      3.37 o 
  -6   4   4       30.43       31.02      3.76 o 
  -5   4   4       48.30       55.19      4.26 o 
  -4   4   4      230.97      203.67      8.93 o 
  -3   4   4       53.62       52.26      2.52 o 
  -2   4   4      764.22      741.59      8.40 o 
  -1   4   4     2255.98     2450.22     17.86 o 
   0   4   4      496.57      421.49      5.33 o 
   1   4   4     8053.34     8697.79     53.65 o 
   2   4   4       39.66       21.61      2.57 o 
   3   4   4     1310.08     1353.95     19.29 o 
   4   4   4     1552.33     1631.72     23.94 o 
   5   4   4        7.16        5.97      1.75 o 
   6   4   4      115.10      105.07      4.72 o 
   7   4   4      502.24      506.01      9.05 o 
   8   4   4      133.39      155.71      7.90 o 
   9   4   4        0.27       -0.36      3.61 o 
  10   4   4        4.67        4.71      6.82 o 
  -8   5   4        0.98       -1.97      6.42 o 
  -7   5   4      106.11      102.71      7.88 o 
  -6   5   4        1.88        3.56      3.12 o 
  -5   5   4      442.72      437.72     10.54 o 
  -4   5   4        0.32       15.00      3.20 o 
  -3   5   4        0.65        9.24      2.14 o 
  -2   5   4     1171.80     1241.80     12.71 o 
  -1   5   4       36.44       34.84      2.81 o 
   0   5   4      376.56      478.60      6.13 o 
   1   5   4       50.23       20.63      2.15 o 
   2   5   4       38.91       14.37      2.37 o 
   3   5   4     1396.40     1387.73     14.44 o 
   4   5   4       74.79       71.54      3.53 o 
   5   5   4      538.31      561.29      8.74 o 
   6   5   4      291.09      293.64      6.62 o 
   7   5   4      148.01      146.44      7.51 o 
   8   5   4       83.66       95.74      6.85 o 
   9   5   4       57.18       65.18      6.48 o 
  10   5   4       42.77       43.36      9.87 o 
  -8   6   4       75.90       89.40      6.47 o 
  -7   6   4      276.90      266.29     11.91 o 
  -6   6   4        4.67       12.42      3.69 o 
  -5   6   4        0.72        3.86      3.19 o 
  -4   6   4       15.02       17.19      3.55 o 
  -3   6   4       14.53       24.67      3.08 o 
  -2   6   4      603.23      621.37      8.22 o 
  -1   6   4       16.33       19.21      2.62 o 
   0   6   4       45.18       68.72      3.17 o 
   1   6   4       44.98       74.21      2.99 o 
   2   6   4      985.07     1010.55     11.79 o 
   3   6   4      939.47      998.82     14.50 o 
   4   6   4     2337.63     2476.92     22.57 o 
   5   6   4      948.78      941.74     43.06 o 
   6   6   4      558.12      571.72     13.11 o 
   7   6   4      150.76      159.42      7.98 o 
   8   6   4       58.34       56.37      6.14 o 
   9   6   4      364.89      354.69     12.33 o 
  10   6   4        7.81       16.50      7.44 o 
  -7   7   4      158.28      160.69      8.15 o 
  -6   7   4        4.78        8.66      3.92 o 
  -5   7   4       49.88       48.87      5.13 o 
  -4   7   4        5.86       12.12      3.59 o 
  -3   7   4       37.12       42.77      3.63 o 
  -2   7   4        0.06       15.36      2.93 o 
  -1   7   4       10.98       30.04      3.21 o 
   0   7   4        0.12       10.38      2.89 o 
   1   7   4       51.57       47.39      3.05 o 
   2   7   4      164.24      163.04      4.19 o 
   3   7   4       99.74      101.68      4.33 o 
   4   7   4      693.94      689.71     10.12 o 
   5   7   4      678.57      691.83     10.75 o 
   6   7   4       87.72       95.63      6.45 o 
   7   7   4      556.54      536.32     18.10 o 
   8   7   4      186.71      168.96      8.89 o 
   9   7   4      155.30      148.45     11.77 o 
  10   7   4       70.03       67.99     11.29 o 
  -7   8   4        7.78        7.65      5.24 o 
  -6   8   4        0.64        4.99      4.49 o 
  -5   8   4       28.14       28.96      4.68 o 
  -4   8   4        9.37       17.04      4.19 o 
  -3   8   4       24.72       33.06      4.31 o 
  -2   8   4       53.65       60.05      4.23 o 
  -1   8   4      673.29      662.80      9.27 o 
   0   8   4      717.59      717.01      9.38 o 
   1   8   4      884.77      884.93     10.22 o 
   2   8   4      276.87      256.92     10.58 o 
   3   8   4       69.21       68.94      4.24 o 
   4   8   4      302.58      305.88      7.06 o 
   5   8   4        9.79       10.22      4.16 o 
   6   8   4      866.32      854.54     20.66 o 
   7   8   4      337.77      307.07     11.08 o 
   8   8   4      371.67      338.94     12.23 o 
   9   8   4        8.57       12.25      4.70 o 
  -6   9   4       75.10       78.69      6.66 o 
  -5   9   4       10.08        9.18      7.23 o 
  -4   9   4       39.01       38.39      6.09 o 
  -3   9   4       76.77       82.77      7.44 o 
  -2   9   4        0.54        8.50      3.18 o 
  -1   9   4      199.00      196.33      5.82 o 
   0   9   4      371.89      370.81      7.28 o 
   1   9   4       21.36       26.66      3.83 o 
   2   9   4        0.22        0.35      2.94 o 
   3   9   4      172.33      157.41      5.79 o 
   4   9   4       83.96       77.51      4.72 o 
   5   9   4      137.13      132.74      8.13 o 
   6   9   4      216.05      211.92      9.79 o 
   7   9   4      500.32      492.31     14.66 o 
   8   9   4      126.65      126.67      8.94 o 
   9   9   4      112.04      112.22      9.16 o 
  -5  10   4      106.56      121.22     23.95 o 
  -4  10   4      177.37      182.92     10.46 o 
  -3  10   4        2.95        7.24      3.92 o 
  -2  10   4      131.43      140.29      6.05 o 
  -1  10   4        1.28       13.39      3.54 o 
   0  10   4      111.83      114.19      5.64 o 
   1  10   4       42.37       46.13      4.38 o 
   2  10   4      158.66      164.63      6.13 o 
   3  10   4       41.56       38.50      4.14 o 
   4  10   4       65.68       53.90      6.66 o 
   5  10   4      262.48      238.87     10.54 o 
   6  10   4      245.69      217.03     21.67 o 
   7  10   4       36.22       44.28      6.50 o 
   8  10   4      179.20      170.69     10.28 o 
  -4  11   4       75.42       77.05     11.10 o 
  -3  11   4      117.77      115.91      7.30 o 
  -2  11   4        0.08        8.36      4.35 o 
  -1  11   4        8.95       21.25      4.48 o 
   0  11   4       35.84       39.62      6.96 o 
   1  11   4       16.51       23.20      4.42 o 
   2  11   4       94.29       99.24      6.55 o 
   3  11   4       10.57       18.60      9.76 o 
   4  11   4       39.88       43.06      9.65 o 
   5  11   4      119.04      114.42     10.50 o 
   6  11   4       65.37       52.23     13.35 o 
   7  11   4      128.91      139.42      9.95 o 
   8  11   4       68.46       53.61     11.08 o 
  -2  12   4        0.40        9.19      4.13 o 
  -1  12   4       45.20       47.44      5.58 o 
   0  12   4      118.32      119.82      7.14 o 
   1  12   4        0.47        8.33      4.39 o 
   2  12   4       41.15       50.65     11.83 o 
   3  12   4        0.30       -1.83      8.77 o 
   4  12   4       30.96       24.65      9.06 o 
   5  12   4       10.78       15.87      7.04 o 
   6  12   4        5.12        0.62      8.14 o 
   7  12   4       47.90       37.74      9.21 o 
   0  13   4       74.44       74.62      6.44 o 
   1  13   4        0.65        4.14      8.43 o 
   2  13   4       50.30       44.05     10.98 o 
   3  13   4        0.03       -9.01      9.01 o 
   4  13   4        1.08       -9.37      9.37 o 
   5  13   4        5.53       -9.22      9.22 o 
  -2  -9   5        8.19       23.85      6.42 o 
  -1  -9   5       36.38       51.63      8.42 o 
   0  -9   5       32.63       37.17      7.27 o 
  -5  -8   5        3.18       33.18      9.44 o 
  -4  -8   5        1.97       20.09      5.74 o 
  -3  -8   5       38.41       52.29     10.74 o 
  -2  -8   5      184.25      191.13     11.11 o 
  -1  -8   5       25.73       24.65      6.50 o 
   0  -8   5       67.31       63.56      7.90 o 
   1  -8   5       23.25       34.86      9.83 o 
   2  -8   5       96.32      115.12      6.37 o 
   3  -8   5      110.16      122.20      6.71 o 
  -6  -7   5       13.09       32.35      8.49 o 
  -5  -7   5      169.19      192.43     14.60 o 
  -4  -7   5        0.59       14.05      5.38 o 
  -3  -7   5       79.92       79.76      7.93 o 
  -2  -7   5        3.56       11.95      5.51 o 
  -1  -7   5        7.99       14.86      5.52 o 
   0  -7   5        0.66        5.91      5.67 o 
   1  -7   5      120.49      109.06      5.71 o 
   2  -7   5        2.29        3.75      3.16 o 
   3  -7   5       98.21      107.35      5.96 o 
   4  -7   5      110.94       99.88      6.06 o 
   5  -7   5       30.23       29.62      5.58 o 
  -7  -6   5        0.05        0.40      8.61 o 
  -6  -6   5       11.05       21.99      6.57 o 
  -5  -6   5        6.71       13.69      9.96 o 
  -4  -6   5        1.78       14.90      5.08 o 
  -3  -6   5        9.84       19.79      5.31 o 
  -2  -6   5       22.03       46.05      7.00 o 
  -1  -6   5        2.88       14.70      5.16 o 
   0  -6   5      267.49      249.27     10.92 o 
   1  -6   5      478.05      450.62      9.77 o 
   2  -6   5       74.41       75.08      5.00 o 
   3  -6   5      135.72      119.22      6.04 o 
   4  -6   5       89.12       83.06      5.35 o 
   5  -6   5       70.68       63.09      5.19 o 
   6  -6   5        5.86       11.34      5.52 o 
  -7  -5   5       84.91       95.34      8.50 o 
  -6  -5   5       15.89       26.40      9.72 o 
  -5  -5   5        7.38       16.48      5.76 o 
  -4  -5   5       19.63       34.47      8.06 o 
  -3  -5   5      695.63      682.03     14.89 o 
  -2  -5   5       30.77       40.32      6.86 o 
  -1  -5   5        3.02       11.26      5.50 o 
   0  -5   5      131.85      127.59      5.40 o 
   1  -5   5        3.67        5.21      2.78 o 
   2  -5   5       30.48       29.65      3.83 o 
   3  -5   5       40.37       39.40      4.11 o 
   4  -5   5       39.91       41.96      4.37 o 
   5  -5   5      259.33      218.19      7.62 o 
   6  -5   5       17.67       18.48      3.74 o 
   7  -5   5      193.39      213.67      8.61 o 
  -8  -4   5       44.61       46.28     10.29 o 
  -7  -4   5       40.83       53.88      7.26 o 
  -6  -4   5       17.15       27.51      8.94 o 
  -5  -4   5        7.47       11.60      5.01 o 
  -4  -4   5      414.75      388.95     12.49 o 
  -3  -4   5      111.97      114.42      6.17 o 
  -2  -4   5     1081.18     1095.99     14.93 o 
  -1  -4   5        0.60        7.25      2.02 o 
   0  -4   5        1.63        6.82      2.15 o 
   1  -4   5       76.38       80.80      5.76 o 
   2  -4   5       41.55       35.19      3.96 o 
   3  -4   5      319.71      298.08      7.84 o 
   4  -4   5       41.55       51.70      4.29 o 
   5  -4   5        0.05        9.76      3.22 o 
   6  -4   5      101.90       92.38      5.41 o 
   7  -4   5       86.90       84.14      5.30 o 
  -8  -3   5      415.26      396.54     14.94 o 
  -7  -3   5      218.95      200.77     10.33 o 
  -6  -3   5       48.34       56.61      6.99 o 
  -5  -3   5      883.10      876.26     18.91 o 
  -4  -3   5      717.91      699.35     17.45 o 
  -3  -3   5      163.52      167.40      6.26 o 
  -2  -3   5      654.26      639.80     10.51 o 
  -1  -3   5       19.01       20.28      2.49 o 
   0  -3   5       18.91       31.19      2.49 o 
   1  -3   5       37.92       47.78      2.95 o 
   2  -3   5       65.28       58.29      3.85 o 
   3  -3   5      147.57      132.74      5.27 o 
   4  -3   5      754.48      703.59     19.35 o 
   5  -3   5       49.21       46.02      4.20 o 
   6  -3   5       71.80       61.73      4.54 o 
   7  -3   5        2.66        3.56      2.98 o 
   8  -3   5       50.16       56.76      4.80 o 
  -8  -2   5       50.61       45.99      7.31 o 
  -7  -2   5       60.03       72.96      7.65 o 
  -6  -2   5        2.01        8.10      4.85 o 
  -5  -2   5      349.51      339.11     11.73 o 
  -4  -2   5      384.51      359.42     11.55 o 
  -3  -2   5      678.81      666.28     10.22 o 
  -2  -2   5      162.59      151.61      3.92 o 
  -1  -2   5      119.51       99.89      3.49 o 
   0  -2   5      175.30      174.73      5.00 o 
   1  -2   5      186.24      183.36      3.79 o 
   2  -2   5      158.37      148.31      4.11 o 
   3  -2   5        2.02       11.43      2.49 o 
   4  -2   5        4.54       11.28      2.87 o 
   5  -2   5      189.41      173.63      8.21 o 
   6  -2   5      100.11       93.50      4.95 o 
   7  -2   5       24.99       27.60      3.69 o 
   8  -2   5       11.03       13.15      2.80 o 
   9  -2   5        1.56        2.27      2.38 o 
  -9  -1   5       36.51       45.59     13.47 o 
  -8  -1   5        1.85        1.36      4.84 o 
  -7  -1   5       48.40       71.17      7.47 o 
  -6  -1   5       58.00       68.21      7.07 o 
  -5  -1   5       17.53       17.26      4.95 o 
  -4  -1   5      434.65      398.97     11.57 o 
  -3  -1   5      253.53      250.50      4.38 o 
  -2  -1   5      196.38      184.90      3.96 o 
  -1  -1   5        5.50        5.55      1.86 o 
   0  -1   5       19.02       21.79      2.39 o 
   1  -1   5      166.21      166.76      4.13 o 
   2  -1   5      145.45      144.95      3.30 o 
   3  -1   5       48.36       62.58      2.49 o 
   4  -1   5        7.36       17.73      2.19 o 
   5  -1   5       31.52       37.08      2.91 o 
   6  -1   5       64.98       63.55      3.52 o 
   7  -1   5        1.33        2.08      2.22 o 
   8  -1   5        3.54        5.73      2.43 o 
   9  -1   5        5.52        6.27      2.52 o 
  -9   0   5       27.82       29.17     10.91 o 
  -8   0   5      199.38      194.96     13.64 o 
  -7   0   5      155.49      158.59      9.52 o 
  -6   0   5       20.26       22.84      5.36 o 
  -5   0   5      136.59      131.83      7.98 o 
  -4   0   5      363.21      334.72     10.53 o 
  -3   0   5      466.17      442.17      5.53 o 
  -2   0   5      492.99      468.27      7.30 o 
  -1   0   5     2894.64     2981.75     25.37 o 
   0   0   5      574.56      543.18      6.52 o 
   1   0   5     1967.36     2032.11     23.09 o 
   2   0   5      206.21      207.80      4.35 o 
   3   0   5      846.53      866.57      8.16 o 
   4   0   5       19.48       27.27      2.14 o 
   5   0   5        2.01       14.18      1.95 o 
   6   0   5       12.12       20.58      2.57 o 
   7   0   5        9.72       12.36      2.46 o 
   8   0   5        0.06        0.99      2.19 o 
   9   0   5       28.88       28.81      3.34 o 
  -9   1   5       10.49        9.73      7.18 o 
  -8   1   5      103.64      110.93     11.60 o 
  -7   1   5      195.93      179.86     10.06 o 
  -6   1   5       40.38       47.27      6.56 o 
  -5   1   5       60.22       62.35      6.32 o 
  -4   1   5      241.89      200.24     11.39 o 
  -3   1   5     1113.81     1079.86     12.63 o 
  -2   1   5     1139.41     1167.14      9.98 o 
  -1   1   5     2179.28     2191.97     16.18 o 
   0   1   5     1432.65     1372.24     13.54 o 
   1   1   5       49.13       32.26      2.43 o 
   2   1   5      421.51      370.28      7.77 o 
   3   1   5        1.79        8.74      1.82 o 
   4   1   5      216.14      184.94      4.29 o 
   5   1   5       68.67       66.25      3.24 o 
   6   1   5        7.94       17.46      2.49 o 
   7   1   5       12.25       23.99      2.96 o 
   8   1   5       37.14       38.68      5.10 o 
   9   1   5       77.50       67.08      6.07 o 
  -9   2   5       47.83       54.45     17.10 o 
  -8   2   5       90.81       92.47     10.88 o 
  -7   2   5       35.87       29.70      5.99 o 
  -6   2   5      854.08      845.81     18.83 o 
  -5   2   5       39.15       42.83      3.67 o 
  -4   2   5      100.00       86.10      4.25 o 
  -3   2   5      981.22      990.77     12.16 o 
  -2   2   5      918.48      926.47      8.40 o 
  -1   2   5     1132.58     1087.66      9.49 o 
   0   2   5     1066.36     1086.81     13.80 o 
   1   2   5      538.53      510.30      6.02 o 
   2   2   5      339.46      307.14      4.91 o 
   3   2   5      530.83      516.29      6.54 o 
   4   2   5      300.52      273.32      5.00 o 
   5   2   5     2201.31     2300.00     18.64 o 
   6   2   5       77.19       72.01      3.45 o 
   7   2   5       15.18       20.78      3.06 o 
   8   2   5       48.30       58.71      4.18 o 
   9   2   5        9.50       13.12      4.99 o 
  -8   3   5        6.33       10.01      8.46 o 
  -7   3   5      102.59      102.88     11.33 o 
  -6   3   5        0.29        7.63      4.59 o 
  -5   3   5       12.32       16.57      3.24 o 
  -4   3   5       49.65       52.44      3.93 o 
  -3   3   5       92.08       85.23      4.26 o 
  -2   3   5      777.31      699.19      7.09 o 
  -1   3   5     2350.34     2354.65     17.26 o 
   0   3   5     4023.43     4214.22     27.84 o 
   1   3   5       42.89       22.28      2.01 o 
   2   3   5      269.94      239.37      4.10 o 
   3   3   5        2.34        8.39      1.86 o 
   4   3   5      280.96      268.19      4.83 o 
   5   3   5      934.14      961.94     10.15 o 
   6   3   5       51.59       53.10      3.60 o 
   7   3   5       41.30       46.14      4.73 o 
   8   3   5       49.84       53.88      4.20 o 
   9   3   5       38.33       48.68      5.95 o 
  10   3   5       55.01       54.70     10.79 o 
  -8   4   5      111.39      100.66     20.19 o 
  -7   4   5      210.85      193.43     10.65 o 
  -6   4   5       59.13       51.58      4.48 o 
  -5   4   5      127.61      130.64      8.68 o 
  -4   4   5      495.60      504.18      9.38 o 
  -3   4   5       21.31       35.62      3.79 o 
  -2   4   5        0.33        5.35      1.91 o 
  -1   4   5     2179.58     2298.83     17.24 o 
   0   4   5     1380.50     1345.01     11.55 o 
   1   4   5      345.49      453.58      5.72 o 
   2   4   5       45.34       22.40      1.92 o 
   3   4   5       35.87       56.25      3.37 o 
   4   4   5      430.54      439.72      5.97 o 
   5   4   5      282.80      285.26      9.10 o 
   6   4   5      342.86      347.17      7.40 o 
   7   4   5      389.43      359.68     22.22 o 
   8   4   5       97.42       98.56      6.77 o 
   9   4   5        0.08        4.91      3.89 o 
  10   4   5        0.02       -5.47      5.82 o 
  -8   5   5       41.52       34.60     20.54 o 
  -7   5   5        0.70       -1.56      6.24 o 
  -6   5   5      104.56       98.82      5.48 o 
  -5   5   5      366.38      360.61      8.66 o 
  -4   5   5      118.34      121.80      5.49 o 
  -3   5   5       60.91       51.04      4.11 o 
  -2   5   5        3.03       11.36      2.29 o 
  -1   5   5      342.84      362.56      6.15 o 
   0   5   5      558.35      476.29      6.30 o 
   1   5   5      271.75      204.78      4.00 o 
   2   5   5      606.82      521.76      7.90 o 
   3   5   5     1448.34     1474.31     15.28 o 
   4   5   5      339.71      343.96      6.78 o 
   5   5   5      252.95      243.17      6.00 o 
   6   5   5      545.22      537.27      9.24 o 
   7   5   5       90.65       93.07      4.65 o 
   8   5   5      151.09      158.11      8.23 o 
   9   5   5       86.68       88.10      7.09 o 
  10   5   5       44.34       42.69      6.21 o 
  -7   6   5      152.49      115.14     14.82 o 
  -6   6   5       43.87       42.65      4.49 o 
  -5   6   5       82.02       80.68      5.24 o 
  -4   6   5      259.74      244.48      7.34 o 
  -3   6   5       96.10       99.82      5.14 o 
  -2   6   5      145.70      141.10      4.49 o 
  -1   6   5       61.96       59.44      3.38 o 
   0   6   5      151.11      141.01      3.95 o 
   1   6   5     2678.09     2825.79     20.81 o 
   2   6   5      663.90      755.13     10.23 o 
   3   6   5     2436.53     2549.55     23.10 o 
   4   6   5      547.59      556.35     10.93 o 
   5   6   5      430.18      428.72      8.03 o 
   6   6   5      490.11      500.03      9.16 o 
   7   6   5      185.17      191.01      8.69 o 
   8   6   5      841.32      879.98     18.74 o 
   9   6   5      377.33      375.94     12.78 o 
  10   6   5      211.75      216.20     10.58 o 
  -7   7   5       62.81       77.54      6.20 o 
  -6   7   5       86.60       86.80      6.20 o 
  -5   7   5       18.93       20.83      4.07 o 
  -4   7   5       42.17       45.54      4.54 o 
  -3   7   5       74.82       75.71      5.11 o 
  -2   7   5       36.75       53.69      3.92 o 
  -1   7   5       31.04       24.88      3.02 o 
   0   7   5      420.14      422.30      6.72 o 
   1   7   5      296.03      320.55      7.02 o 
   2   7   5      430.15      447.68      8.09 o 
   3   7   5       20.46       14.46      2.72 o 
   4   7   5       59.34       52.16      3.84 o 
   5   7   5      391.07      385.08      7.92 o 
   6   7   5        3.46        1.27      2.70 o 
   7   7   5      289.49      290.92     10.71 o 
   8   7   5      165.93      162.00      8.69 o 
   9   7   5       92.19       91.09     12.82 o 
  10   7   5        0.90        4.89      4.74 o 
  -6   8   5       10.38       21.73      4.65 o 
  -5   8   5       35.69       34.59      4.88 o 
  -4   8   5       39.88       49.03      4.84 o 
  -3   8   5       15.09       17.24      3.85 o 
  -2   8   5      285.77      277.44      7.50 o 
  -1   8   5      438.53      458.17      7.87 o 
   0   8   5      480.37      496.05      9.17 o 
   1   8   5      409.88      444.26      7.15 o 
   2   8   5       41.96       49.53      4.29 o 
   3   8   5       40.85       42.96      3.92 o 
   4   8   5       15.29       20.05      3.24 o 
   5   8   5        7.99       14.97      3.24 o 
   6   8   5      480.04      481.28     13.40 o 
   7   8   5      321.54      318.14     11.43 o 
   8   8   5       87.26       85.96      7.17 o 
   9   8   5      186.17      204.89     10.42 o 
  -6   9   5       14.68       18.71      9.12 o 
  -5   9   5      110.68      106.55      6.97 o 
  -4   9   5      125.39      110.07      6.85 o 
  -3   9   5      222.37      226.16      8.68 o 
  -2   9   5      109.48      101.41      5.29 o 
  -1   9   5        0.04       11.34      3.71 o 
   0   9   5        8.03       24.67      3.51 o 
   1   9   5        2.02       10.40      3.53 o 
   2   9   5        0.16        2.67      3.19 o 
   3   9   5        3.37        7.29      3.14 o 
   4   9   5        3.98        6.98      3.29 o 
   5   9   5       19.82        9.34      4.47 o 
   6   9   5      412.54      389.07     12.35 o 
   7   9   5      457.81      398.58     13.18 o 
   8   9   5       63.43       80.37      7.51 o 
   9   9   5      163.17      167.87     10.09 o 
  -5  10   5      120.56      123.11      9.60 o 
  -4  10   5      160.99      145.98      9.75 o 
  -3  10   5       67.61       76.62     15.53 o 
  -2  10   5       75.85       78.34     11.21 o 
  -1  10   5       35.59       49.28      4.23 o 
   0  10   5      417.57      409.00      9.30 o 
   1  10   5       62.99       69.39      4.95 o 
   2  10   5      289.41      285.34      7.82 o 
   3  10   5      292.94      286.37      7.81 o 
   4  10   5       86.67       93.77      5.26 o 
   5  10   5       89.63       94.27      7.71 o 
   6  10   5      242.03      217.37     10.43 o 
   7  10   5      109.83       93.16      8.13 o 
   8  10   5      359.56      371.99     14.88 o 
   9  10   5       41.82       42.54      7.22 o 
  -4  11   5       87.71      106.76     14.50 o 
  -3  11   5       95.16      106.50     15.37 o 
  -2  11   5      182.38      181.18     12.35 o 
  -1  11   5       41.34       56.86      8.05 o 
   0  11   5        0.05       11.62      4.42 o 
   1  11   5      142.04      143.89      7.54 o 
   2  11   5       22.36       24.01      4.14 o 
   3  11   5       35.81       40.93      4.40 o 
   4  11   5        8.34       12.08      6.22 o 
   5  11   5       21.51       21.53      5.29 o 
   6  11   5       34.41       30.58      8.34 o 
   7  11   5       95.43      100.78     11.26 o 
   8  11   5       41.26       32.27      6.88 o 
  -3  12   5       56.93       64.02      7.68 o 
  -2  12   5       92.89       84.17      8.27 o 
  -1  12   5       52.01       59.84      6.10 o 
   0  12   5       83.27       81.56      6.46 o 
   1  12   5       66.69       69.15      6.98 o 
   2  12   5        3.44       13.18      6.00 o 
   3  12   5      194.95      182.37     17.92 o 
   4  12   5        4.94       17.25      5.43 o 
   5  12   5        1.28       -2.77      8.15 o 
   6  12   5       11.02        8.61     10.47 o 
   7  12   5       12.28        5.65     10.11 o 
  -1  13   5      125.65      128.13      7.86 o 
   0  13   5       66.62       64.13     12.59 o 
   1  13   5       31.56       40.07     10.42 o 
   2  13   5        1.26       14.22     11.39 o 
   3  13   5        7.84       -3.66      9.60 o 
   4  13   5        0.07       -8.18      9.10 o 
   5  13   5        2.19       -0.69     13.72 o 
  -3  -8   6       84.40       93.79      8.46 o 
  -2  -8   6       96.71      106.34      8.95 o 
  -1  -8   6       58.97       78.38      8.46 o 
   0  -8   6       24.00       50.93     13.40 o 
   1  -8   6       69.98       89.55      9.25 o 
  -5  -7   6        0.68       18.83      8.49 o 
  -4  -7   6        0.17       14.52      8.63 o 
  -3  -7   6       40.60       52.33      7.06 o 
  -2  -7   6       72.66       83.81      8.01 o 
  -1  -7   6       38.00       38.33      6.84 o 
   0  -7   6       32.09       43.20      7.13 o 
   1  -7   6       85.64       82.45     12.96 o 
   2  -7   6      106.33       97.45      5.82 o 
   3  -7   6       45.97       53.69      5.12 o 
  -6  -6   6       53.81       67.77     10.39 o 
  -5  -6   6        0.07       13.22      7.51 o 
  -4  -6   6        4.23       18.28      8.20 o 
  -3  -6   6        2.94       17.41      5.26 o 
  -2  -6   6        1.04        9.10      5.29 o 
  -1  -6   6        9.99       13.62      7.04 o 
   0  -6   6      120.23      108.14      8.30 o 
   1  -6   6      127.41      120.33      4.80 o 
   2  -6   6        5.87        8.35      3.24 o 
   3  -6   6       34.05       40.40      4.46 o 
   4  -6   6      205.94      194.72      7.73 o 
   5  -6   6       54.08       59.67      6.02 o 
  -7  -5   6       53.84       46.70      7.33 o 
  -6  -5   6        6.18        8.23      6.69 o 
  -5  -5   6       20.16       31.96     12.33 o 
  -4  -5   6      100.84      105.81     12.03 o 
  -3  -5   6      516.90      524.87     13.74 o 
  -2  -5   6      355.32      360.85     11.64 o 
  -1  -5   6      312.55      301.51     10.94 o 
   0  -5   6       47.68       47.00      4.28 o 
   1  -5   6       91.55       78.28      4.01 o 
   2  -5   6       35.14       31.81      4.05 o 
   3  -5   6       18.74       19.55      3.73 o 
   4  -5   6       47.67       43.45      4.47 o 
   5  -5   6        7.26        8.90      3.47 o 
   6  -5   6        5.42        6.63      3.48 o 
  -7  -4   6      153.76      149.45     12.08 o 
  -6  -4   6        6.07       11.48      5.36 o 
  -5  -4   6       65.54       47.72      7.14 o 
  -4  -4   6      157.07      159.22      9.76 o 
  -3  -4   6      589.59      589.73     11.56 o 
  -2  -4   6       13.15       25.56      7.06 o 
  -1  -4   6      158.58      157.04      8.40 o 
   0  -4   6      235.21      237.78      5.50 o 
   1  -4   6      416.89      403.79      7.20 o 
   2  -4   6      508.40      478.93      8.16 o 
   3  -4   6      315.86      296.24      8.00 o 
   4  -4   6      101.21       88.46      5.20 o 
   5  -4   6      110.53      100.51      5.69 o 
   6  -4   6       88.78       91.35      5.64 o 
   7  -4   6       59.25       60.07      6.16 o 
  -8  -3   6       96.38      102.28     12.02 o 
  -7  -3   6      161.43      180.09     10.81 o 
  -6  -3   6      113.06      125.85      9.12 o 
  -5  -3   6       11.19       24.02      7.11 o 
  -4  -3   6        1.59        0.05      4.76 o 
  -3  -3   6      279.82      255.65     11.64 o 
  -2  -3   6      147.85      154.22      6.59 o 
  -1  -3   6       84.34       84.53      4.35 o 
   0  -3   6        0.03        7.05      2.86 o 
   1  -3   6        1.49        9.40      2.35 o 
   2  -3   6        7.75       10.45      2.39 o 
   3  -3   6        1.28        1.44      2.21 o 
   4  -3   6      102.49       98.57      4.26 o 
   5  -3   6       37.49       32.74      4.10 o 
   6  -3   6       57.81       53.26      3.79 o 
   7  -3   6       41.35       54.02      3.93 o 
   8  -3   6       26.42       28.28      4.42 o 
  -8  -2   6       17.88       22.94      9.29 o 
  -7  -2   6       36.34       46.35     13.50 o 
  -6  -2   6      191.98      208.95     10.77 o 
  -5  -2   6       41.97       49.01      6.98 o 
  -4  -2   6        5.52        4.72      4.91 o 
  -3  -2   6       61.33       54.87      7.16 o 
  -2  -2   6      399.84      380.27      8.41 o 
  -1  -2   6        2.07       10.45      2.47 o 
   0  -2   6      363.76      331.70      8.59 o 
   1  -2   6      188.52      185.59      6.43 o 
   2  -2   6       29.19       37.73      2.92 o 
   3  -2   6        6.40        8.28      2.28 o 
   4  -2   6      370.33      336.04      6.71 o 
   5  -2   6       76.28       71.53      3.89 o 
   6  -2   6       83.98       74.68      4.04 o 
   7  -2   6        8.77       10.71      2.68 o 
   8  -2   6        0.05       -0.15      4.43 o 
  -8  -1   6       94.14       89.95      8.92 o 
  -7  -1   6      360.83      329.25     13.35 o 
  -6  -1   6      287.76      287.27     11.95 o 
  -5  -1   6      230.97      218.99     10.37 o 
  -4  -1   6       95.53      108.00      7.92 o 
  -3  -1   6      233.80      231.77      9.64 o 
  -2  -1   6       97.26       81.45      3.33 o 
  -1  -1   6      654.15      641.76      7.97 o 
   0  -1   6     1468.02     1499.81     13.56 o 
   1  -1   6      587.05      559.87      7.69 o 
   2  -1   6      699.24      738.31      8.86 o 
   3  -1   6        5.44       13.89      2.25 o 
   4  -1   6        0.99        6.57      2.13 o 
   5  -1   6        4.25        3.62      2.25 o 
   6  -1   6       39.39       35.88      3.20 o 
   7  -1   6        3.47        6.46      2.54 o 
   8  -1   6       18.85       22.15      3.04 o 
   9  -1   6        7.98        8.24      2.83 o 
  -8   0   6        9.35       10.79      5.80 o 
  -7   0   6      148.20      156.16      9.98 o 
  -6   0   6       81.98       80.28      7.79 o 
  -5   0   6      208.69      221.50     10.27 o 
  -4   0   6      209.22      220.90      9.71 o 
  -3   0   6      162.64      144.24      6.98 o 
  -2   0   6      577.70      578.61      7.11 o 
  -1   0   6      697.80      687.39      7.91 o 
   0   0   6      691.24      677.65      8.65 o 
   1   0   6      287.71      287.85      5.38 o 
   2   0   6       89.33       81.25      3.41 o 
   3   0   6       81.24       76.12      3.49 o 
   4   0   6       38.70       46.79      3.68 o 
   5   0   6      133.26      131.53      4.28 o 
   6   0   6      116.84      115.71      4.32 o 
   7   0   6       59.70       63.78      3.69 o 
   8   0   6       29.86       32.24      3.22 o 
   9   0   6       32.36       27.47      4.38 o 
  -8   1   6       88.70       84.93     11.93 o 
  -7   1   6      112.08      112.36     13.54 o 
  -6   1   6      176.42      172.93      9.78 o 
  -5   1   6      438.45      421.11     13.24 o 
  -4   1   6      180.31      189.38      9.02 o 
  -3   1   6        9.67        6.19      2.73 o 
  -2   1   6      645.66      592.30      6.86 o 
  -1   1   6       87.70       65.88      2.84 o 
   0   1   6      102.51       84.99      3.17 o 
   1   1   6      566.05      550.96      7.03 o 
   2   1   6        2.82       20.73      2.45 o 
   3   1   6      215.74      209.78      4.73 o 
   4   1   6      131.66      136.50      4.31 o 
   5   1   6        0.20        9.82      2.19 o 
   6   1   6       93.32       97.08      4.72 o 
   7   1   6        3.04        7.65      2.92 o 
   8   1   6      115.39      108.39      6.03 o 
   9   1   6        8.58        9.99      3.41 o 
  -8   2   6       26.80       22.52     12.11 o 
  -7   2   6      135.82      133.33      9.19 o 
  -6   2   6      302.15      281.78     13.82 o 
  -5   2   6       74.67       73.12      7.25 o 
  -4   2   6       55.09       56.82      4.19 o 
  -3   2   6     1514.34     1546.35     17.00 o 
  -2   2   6      162.79      126.59      3.03 o 
  -1   2   6      714.44      638.79      7.13 o 
   0   2   6     1086.38     1051.73      9.93 o 
   1   2   6     2205.30     2198.07     25.49 o 
   2   2   6       45.34       34.00      2.67 o 
   3   2   6      217.43      223.22      4.76 o 
   4   2   6       56.31       54.71      3.13 o 
   5   2   6      387.85      380.96      6.60 o 
   6   2   6       84.11       86.97      3.93 o 
   7   2   6       62.05       68.83      4.25 o 
   8   2   6        0.03        3.07      3.02 o 
   9   2   6        2.68        2.57      3.18 o 
  10   2   6       26.58       36.25      7.30 o 
  -8   3   6        5.18        1.59     10.46 o 
  -7   3   6      314.61      293.16     12.71 o 
  -6   3   6      436.25      431.78     14.24 o 
  -5   3   6       38.10       32.42      3.87 o 
  -4   3   6      357.75      343.12      7.83 o 
  -3   3   6     1879.50     1876.41     24.68 o 
  -2   3   6      327.65      304.85      5.54 o 
  -1   3   6      366.01      310.23      4.98 o 
   0   3   6     2290.81     2365.49     17.70 o 
   1   3   6      351.03      310.58      4.97 o 
   2   3   6      105.90       72.03      3.04 o 
   3   3   6        9.17       21.83      2.37 o 
   4   3   6      502.17      480.19      6.91 o 
   5   3   6      374.60      363.61      6.26 o 
   6   3   6      377.10      373.99      7.75 o 
   7   3   6       74.57       73.21      4.32 o 
   8   3   6        5.15       11.15      3.66 o 
   9   3   6       54.61       58.21      4.64 o 
  10   3   6       10.54       14.29      5.82 o 
  -8   4   6        4.48       -0.69     11.49 o 
  -7   4   6       56.94       65.00     10.52 o 
  -6   4   6       78.28       90.34      8.28 o 
  -5   4   6      456.34      423.91      9.27 o 
  -4   4   6      246.94      241.83      7.06 o 
  -3   4   6       44.10       47.99      4.11 o 
  -2   4   6        3.64        2.64      2.69 o 
  -1   4   6      291.95      272.52      4.79 o 
   0   4   6      415.59      375.75      5.62 o 
   1   4   6      687.18      606.69      7.13 o 
   2   4   6       39.07       72.22      2.97 o 
   3   4   6      190.40      176.02      4.57 o 
   4   4   6       38.80       29.66      3.93 o 
   5   4   6      385.32      394.42      9.52 o 
   6   4   6       45.23       52.23      3.98 o 
   7   4   6      436.18      433.27      8.96 o 
   8   4   6        5.18        8.66      3.06 o 
   9   4   6        0.36        8.39      4.03 o 
  10   4   6       31.08       37.07      6.24 o 
  -8   5   6        0.48        5.75      6.99 o 
  -7   5   6       20.92       17.31     17.84 o 
  -6   5   6       37.50       43.30      4.67 o 
  -5   5   6       52.46       56.00      4.61 o 
  -4   5   6       13.40       24.64      3.92 o 
  -3   5   6      360.37      352.03     18.59 o 
  -2   5   6      409.17      425.57      8.47 o 
  -1   5   6      626.01      619.07      7.65 o 
   0   5   6     2228.95     2339.28     18.18 o 
   1   5   6     1021.89     1066.71     16.37 o 
   2   5   6     2608.00     2752.32     24.19 o 
   3   5   6       63.95       55.49      3.68 o 
   4   5   6      142.45      134.05      4.83 o 
   5   5   6       95.77       95.13      9.74 o 
   6   5   6      441.52      431.95     10.70 o 
   7   5   6      301.97      327.46      8.01 o 
   8   5   6      235.21      254.26     10.22 o 
   9   5   6      199.05      198.84      9.58 o 
  10   5   6       49.96       50.89      6.88 o 
  -7   6   6        4.23       -6.30     13.12 o 
  -6   6   6        7.60       10.89      3.70 o 
  -5   6   6       27.58       43.43      4.44 o 
  -4   6   6       85.59       88.68      5.33 o 
  -3   6   6      127.90      139.20      5.93 o 
  -2   6   6      276.55      257.22      7.05 o 
  -1   6   6       67.66       70.06      3.58 o 
   0   6   6      507.09      507.09      7.05 o 
   1   6   6      597.21      635.63      7.73 o 
   2   6   6     2381.48     2499.23     22.96 o 
   3   6   6      711.17      702.99     10.29 o 
   4   6   6      100.70       89.49      4.37 o 
   5   6   6       56.59       58.99      4.12 o 
   6   6   6      250.43      268.25      7.13 o 
   7   6   6       91.85       94.99      4.94 o 
   8   6   6      228.43      242.24     10.19 o 
   9   6   6      259.29      258.34     11.89 o 
  10   6   6       26.62       25.51      5.41 o 
  -7   7   6        6.65       19.20      4.44 o 
  -6   7   6        4.08        2.23      6.95 o 
  -5   7   6       66.09       67.18      5.25 o 
  -4   7   6      144.70      159.48      6.71 o 
  -3   7   6      787.25      804.19     13.12 o 
  -2   7   6        1.60        7.26      3.27 o 
  -1   7   6      221.24      215.67      5.39 o 
   0   7   6      242.93      255.52      5.47 o 
   1   7   6      923.70      989.79     10.43 o 
   2   7   6      749.70      842.46     11.63 o 
   3   7   6     1613.38     1623.75     34.04 o 
   4   7   6      366.79      351.85      7.62 o 
   5   7   6        3.47        5.93      2.68 o 
   6   7   6       47.54       42.63      4.20 o 
   7   7   6       19.26       21.74      4.55 o 
   8   7   6      264.43      248.50     10.42 o 
   9   7   6        9.33       19.44      5.06 o 
  10   7   6      130.43      150.19      9.62 o 
  -6   8   6       18.98       21.45      4.62 o 
  -5   8   6       20.52       15.12      4.14 o 
  -4   8   6       42.57       43.37      4.69 o 
  -3   8   6       58.68       61.20      5.06 o 
  -2   8   6       11.63       20.01      4.01 o 
  -1   8   6      207.81      216.49      5.75 o 
   0   8   6       27.97       33.49      3.39 o 
   1   8   6      458.72      477.98     14.14 o 
   2   8   6       14.91       15.79      3.41 o 
   3   8   6      299.37      296.24      7.30 o 
   4   8   6      331.13      332.27      7.71 o 
   5   8   6       62.28       59.25      4.36 o 
   6   8   6        0.91        3.68      2.95 o 
   7   8   6      178.67      186.27      9.28 o 
   8   8   6      471.53      461.08     14.29 o 
   9   8   6      106.78      118.20      8.72 o 
  -6   9   6        2.20        2.53      7.70 o 
  -5   9   6      180.53      182.30      8.60 o 
  -4   9   6      422.38      398.42     11.67 o 
  -3   9   6      290.26      266.83      8.93 o 
  -2   9   6        0.07       10.95      3.76 o 
  -1   9   6        1.94        7.38      3.09 o 
   0   9   6      220.14      214.31      7.14 o 
   1   9   6      494.17      486.29      9.74 o 
   2   9   6       37.65       37.14      4.28 o 
   3   9   6        6.24       13.67      3.56 o 
   4   9   6      163.44      163.88      6.31 o 
   5   9   6      180.12      168.50      6.32 o 
   6   9   6       62.49       68.95      6.94 o 
   7   9   6      313.32      279.52     11.26 o 
   8   9   6       10.81       15.23      4.94 o 
   9   9   6      221.46      222.37     11.37 o 
  -5  10   6      110.96      102.17      7.31 o 
  -4  10   6      110.79      110.28      7.23 o 
  -3  10   6        1.21        5.33      3.97 o 
  -2  10   6        5.85       10.86      4.43 o 
  -1  10   6       32.23       35.78      4.51 o 
   0  10   6      636.50      618.63     11.46 o 
   1  10   6      207.36      210.53      7.15 o 
   2  10   6       52.30       57.82      5.00 o 
   3  10   6      277.69      274.39      7.62 o 
   4  10   6      381.38      361.31      8.75 o 
   5  10   6      227.83      243.73     10.30 o 
   6  10   6      433.35      409.04     13.56 o 
   7  10   6      162.79      167.77      9.65 o 
   8  10   6      212.47      213.82     11.09 o 
   9  10   6       90.02       93.77      8.84 o 
  -4  11   6        3.60        4.30      4.71 o 
  -3  11   6        6.67       16.66      5.66 o 
  -2  11   6      131.28       94.97      8.27 o 
  -1  11   6      114.29      116.60      7.12 o 
   0  11   6       28.92       40.63      8.00 o 
   1  11   6       29.20       38.80      4.71 o 
   2  11   6       23.97       28.72      6.32 o 
   3  11   6       75.92       74.91      5.38 o 
   4  11   6      601.17      577.39     11.41 o 
   5  11   6       39.41       49.19     10.98 o 
   6  11   6       50.29       48.07      6.72 o 
   7  11   6       41.09       36.83      6.88 o 
   8  11   6       18.89       17.52      8.88 o 
  -3  12   6       23.03       23.84      6.30 o 
  -2  12   6      153.41      128.63      9.82 o 
  -1  12   6       15.59       23.91      5.73 o 
   0  12   6       33.27       41.09      8.90 o 
   1  12   6       45.74       46.98     14.26 o 
   2  12   6       41.71       44.06      8.04 o 
   3  12   6       44.54       45.04      6.07 o 
   4  12   6       36.61       37.95      9.34 o 
   5  12   6       30.32       29.08     17.59 o 
   6  12   6        3.95        7.17      6.85 o 
   7  12   6       15.55       12.64      9.16 o 
  -1  13   6       59.24       63.73      7.80 o 
   0  13   6      120.58      109.83      8.20 o 
   1  13   6       20.44       24.35     13.18 o 
   2  13   6        1.75        2.33      9.24 o 
   3  13   6        0.52       -8.46      8.46 o 
   4  13   6        0.03        0.58     12.66 o 
   5  13   6        3.31       -3.43     12.28 o 
   6  13   6       47.03       53.88     20.32 o 
  -3  -7   7      160.79      156.58     15.67 o 
  -2  -7   7        2.32       16.85      9.96 o 
  -1  -7   7       36.29       56.09      7.62 o 
   0  -7   7        1.35       15.08      5.79 o 
   1  -7   7       47.33       52.17      7.59 o 
   2  -7   7      131.55      135.51     10.25 o 
  -5  -6   7        0.69       14.12      7.92 o 
  -4  -6   7        7.22       21.99      8.58 o 
  -3  -6   7        0.29       12.34      8.77 o 
  -2  -6   7      113.41      119.50      8.35 o 
  -1  -6   7       63.19       72.84      7.65 o 
   0  -6   7        9.17       21.47      5.78 o 
   1  -6   7        0.05        4.91      5.00 o 
   2  -6   7      156.06      147.72      5.56 o 
   3  -6   7       40.94       57.73      4.40 o 
   4  -6   7      132.63      139.81      5.81 o 
  -6  -5   7      121.58      163.78     14.33 o 
  -5  -5   7       14.59       25.63      8.56 o 
  -4  -5   7        3.65        8.01      7.58 o 
  -3  -5   7       96.30      107.21     12.88 o 
  -2  -5   7       94.81       95.11      7.43 o 
  -1  -5   7        0.20        8.23      5.03 o 
   0  -5   7       47.07       54.54      7.18 o 
   1  -5   7      177.78      164.67      5.38 o 
   2  -5   7      142.86      134.93      5.17 o 
   3  -5   7       65.89       64.12      4.13 o 
   4  -5   7       27.14       31.10      4.85 o 
   5  -5   7      132.16      133.67      5.69 o 
  -6  -4   7       59.95       63.62     13.86 o 
  -5  -4   7        8.98       17.12      7.29 o 
  -4  -4   7       41.83       51.99     10.32 o 
  -3  -4   7       20.21       25.67      9.20 o 
  -2  -4   7       57.39       61.89      6.44 o 
  -1  -4   7       13.94       19.11      4.93 o 
   0  -4   7       27.36       30.51      3.83 o 
   1  -4   7      137.20      125.84      5.69 o 
   2  -4   7       25.21       28.58      3.20 o 
   3  -4   7        3.43        9.30      2.79 o 
   4  -4   7        0.17       -0.07      2.34 o 
   5  -4   7      123.58      125.01      6.13 o 
   6  -4   7      262.08      258.42      7.40 o 
  -7  -3   7       17.38       15.39     13.79 o 
  -6  -3   7        9.12       10.94      9.08 o 
  -5  -3   7       76.32       91.61     14.41 o 
  -4  -3   7        8.33        4.13      6.95 o 
  -3  -3   7       18.75       29.84      6.74 o 
  -2  -3   7        4.32        6.77      3.99 o 
  -1  -3   7      348.09      351.56     10.59 o 
   0  -3   7       25.22       30.52      3.86 o 
   1  -3   7       28.48       32.46      3.97 o 
   2  -3   7       14.44       18.18      2.89 o 
   3  -3   7       31.74       25.99      3.21 o 
   4  -3   7        1.66        4.92      2.66 o 
   5  -3   7       71.49       62.06      4.07 o 
   6  -3   7       39.37       37.34      3.57 o 
   7  -3   7       32.87       30.03      3.85 o 
  -7  -2   7       85.71       77.69     17.13 o 
  -6  -2   7      174.15      165.30     14.94 o 
  -5  -2   7       29.99       41.44      6.84 o 
  -4  -2   7       12.04       10.66      5.84 o 
  -3  -2   7        0.37       -0.32      5.17 o 
  -2  -2   7       14.84       21.72      3.90 o 
  -1  -2   7      139.35      135.78      4.69 o 
   0  -2   7      111.37      120.44      4.97 o 
   1  -2   7      120.88      116.65      6.54 o 
   2  -2   7       23.06       23.91      3.51 o 
   3  -2   7       77.68       73.64      3.88 o 
   4  -2   7      100.84       90.76      4.21 o 
   5  -2   7       72.06       63.49      3.91 o 
   6  -2   7        1.12        4.10      2.49 o 
   7  -2   7       28.62       30.35      3.41 o 
   8  -2   7       12.57       14.75      3.13 o 
  -7  -1   7      127.05      132.19     10.23 o 
  -6  -1   7      577.63      591.02     17.37 o 
  -5  -1   7      217.43      231.06     11.14 o 
  -4  -1   7      335.35      324.72     12.20 o 
  -3  -1   7      249.94      261.31     10.89 o 
  -2  -1   7       52.20       45.00      4.27 o 
  -1  -1   7      206.23      200.21      5.05 o 
   0  -1   7      769.99      750.59      9.45 o 
   1  -1   7      498.21      497.86      8.79 o 
   2  -1   7       75.71       86.15      4.57 o 
   3  -1   7        2.05        9.29      3.00 o 
   4  -1   7       30.44       27.92      3.76 o 
   5  -1   7        0.80        2.07      2.19 o 
   6  -1   7      193.58      178.01      5.54 o 
   7  -1   7        9.07        5.91      2.57 o 
   8  -1   7       11.81        9.32      4.68 o 
  -8   0   7      132.54      173.52     14.70 o 
  -7   0   7      108.72      130.93     12.15 o 
  -6   0   7      216.41      216.88     11.14 o 
  -5   0   7      615.51      602.95     16.48 o 
  -4   0   7      450.37      436.45     13.58 o 
  -3   0   7       33.06       29.34      5.83 o 
  -2   0   7      108.03      105.88      4.89 o 
  -1   0   7        8.36       13.05      2.34 o 
   0   0   7       60.25       61.79      3.44 o 
   1   0   7      196.09      174.35      4.85 o 
   2   0   7      569.78      564.84      8.11 o 
   3   0   7       20.65       32.43      3.39 o 
   4   0   7        9.35       14.53      3.02 o 
   5   0   7       20.21       22.40      3.39 o 
   6   0   7       31.01       29.48      3.76 o 
   7   0   7       19.67       22.94      3.93 o 
   8   0   7        0.38        2.08      3.03 o 
   9   0   7       36.70       34.87      4.77 o 
  -8   1   7       74.58       82.86     11.52 o 
  -7   1   7       22.21       27.34     13.56 o 
  -6   1   7      113.90      118.76     10.55 o 
  -5   1   7      819.64      771.52     18.48 o 
  -4   1   7       81.22       82.57      8.97 o 
  -3   1   7       49.28       54.35      4.36 o 
  -2   1   7      703.75      641.81     29.11 o 
  -1   1   7      239.32      227.19      4.77 o 
   0   1   7        5.73       10.60      2.17 o 
   1   1   7      546.45      542.73      7.53 o 
   2   1   7     1654.37     1719.79     15.34 o 
   3   1   7       17.56       23.77      2.80 o 
   4   1   7       18.65       32.40      3.12 o 
   5   1   7       69.04       74.18      4.49 o 
   6   1   7       47.76       48.44      4.22 o 
   7   1   7        0.11        2.77      3.04 o 
   8   1   7      124.83      112.08      6.37 o 
   9   1   7        2.43        3.04      3.29 o 
  -8   2   7       21.41       12.68     11.16 o 
  -7   2   7       32.55       36.24     12.80 o 
  -6   2   7      372.85      355.15     13.48 o 
  -5   2   7      529.68      499.80     15.03 o 
  -4   2   7       16.06       17.68      5.14 o 
  -3   2   7      301.50      287.98      7.09 o 
  -2   2   7     1648.74     1666.96     18.22 o 
  -1   2   7        3.89        5.56      1.72 o 
   0   2   7      113.46       94.97      3.30 o 
   1   2   7      474.90      470.51      6.72 o 
   2   2   7       53.49       52.43      3.06 o 
   3   2   7       70.78       64.16      3.52 o 
   4   2   7       20.78       40.31      3.24 o 
   5   2   7        9.14       21.99      2.99 o 
   6   2   7        6.05       21.24      3.15 o 
   7   2   7       14.65       20.56      3.84 o 
   8   2   7        7.65       11.13      3.63 o 
   9   2   7       22.86       26.89      4.81 o 
  -8   3   7       33.15       28.57     18.21 o 
  -7   3   7       97.19       88.76     12.29 o 
  -6   3   7      181.43      175.24     10.16 o 
  -5   3   7       73.43       83.71     11.29 o 
  -4   3   7       63.32       53.81      4.58 o 
  -3   3   7      435.23      455.84      9.05 o 
  -2   3   7      736.74      735.14     11.19 o 
  -1   3   7      104.07       83.72      4.12 o 
   0   3   7      418.91      384.34      5.90 o 
   1   3   7     1141.92     1167.03     11.24 o 
   2   3   7       94.11       78.06      3.35 o 
   3   3   7      105.37       97.31      3.81 o 
   4   3   7      214.64      172.73      9.42 o 
   5   3   7       86.40       75.42      4.13 o 
   6   3   7       43.33       46.12      3.78 o 
   7   3   7       27.56       34.53      3.77 o 
   8   3   7       81.17       80.19      5.71 o 
   9   3   7       16.30       15.28      5.75 o 
  10   3   7        0.03        6.37      5.25 o 
  -7   4   7       48.55       43.57     11.14 o 
  -6   4   7       24.75       31.41      6.81 o 
  -5   4   7       11.06       11.51      3.53 o 
  -4   4   7       32.58       43.66      4.54 o 
  -3   4   7      461.72      478.78      9.53 o 
  -2   4   7      749.60      745.76     13.08 o 
  -1   4   7     2711.43     2710.62     20.70 o 
   0   4   7      443.97      426.53      6.37 o 
   1   4   7      610.59      600.97      9.07 o 
   2   4   7      366.14      323.48      5.38 o 
   3   4   7      185.39      186.91      4.46 o 
   4   4   7      289.16      275.04      6.50 o 
   5   4   7      171.32      154.68      5.35 o 
   6   4   7      122.87      127.82      5.24 o 
   7   4   7      151.24      151.27      7.79 o 
   8   4   7       10.93       18.71      3.45 o 
   9   4   7        0.34        4.29      3.15 o 
  10   4   7       33.93       46.88      8.37 o 
  -7   5   7        3.08       -4.94     12.48 o 
  -6   5   7       43.34       54.51      7.82 o 
  -5   5   7       16.41        9.72      3.51 o 
  -4   5   7      144.54      154.19      6.39 o 
  -3   5   7      261.38      272.30      7.59 o 
  -2   5   7      755.70      751.82     11.89 o 
  -1   5   7      993.58     1018.52     10.66 o 
   0   5   7      688.33      678.44      8.36 o 
   1   5   7      555.05      537.69      7.19 o 
   2   5   7      483.87      472.02      6.60 o 
   3   5   7     1286.71     1352.22     15.36 o 
   4   5   7     1167.44     1133.23     14.15 o 
   5   5   7      376.70      359.34      7.90 o 
   6   5   7      389.98      399.06      8.64 o 
   7   5   7      162.12      163.63      6.18 o 
   8   5   7       11.55       15.31      3.46 o 
   9   5   7       65.31       73.91      6.79 o 
  10   5   7       12.32       22.69      5.97 o 
  -7   6   7        1.37       -4.05     11.22 o 
  -6   6   7      128.40      121.07      8.79 o 
  -5   6   7       23.81       37.70      4.59 o 
  -4   6   7       77.06       81.40      5.36 o 
  -3   6   7       20.92       28.83      4.27 o 
  -2   6   7      217.52      225.07      7.02 o 
  -1   6   7       26.48       33.24      3.06 o 
   0   6   7       53.65       41.41      2.99 o 
   1   6   7     1407.84     1398.31     15.59 o 
   2   6   7      796.14      797.32     16.25 o 
   3   6   7      639.06      673.72     10.46 o 
   4   6   7       49.09       50.31      4.05 o 
   5   6   7       57.84       56.56      4.11 o 
   6   6   7      250.46      264.23      7.36 o 
   7   6   7       71.61       76.26      4.79 o 
   8   6   7        4.58        7.89      4.25 o 
   9   6   7       62.00       68.92      7.09 o 
  10   6   7        0.06        7.65      6.31 o 
  -6   7   7      140.81      136.08     13.41 o 
  -5   7   7      389.23      358.62      9.74 o 
  -4   7   7       10.75       24.69      4.24 o 
  -3   7   7       10.01       16.78      3.90 o 
  -2   7   7       30.54       40.24      4.42 o 
  -1   7   7       17.23       19.67      2.98 o 
   0   7   7      148.41      138.83      4.42 o 
   1   7   7      472.91      486.25      8.82 o 
   2   7   7     4948.48     5009.52     81.17 o 
   3   7   7      141.46      133.31      5.30 o 
   4   7   7      260.76      260.94      7.41 o 
   5   7   7       53.02       54.40      4.41 o 
   6   7   7       17.22       21.51      3.52 o 
   7   7   7       11.72       16.93      3.48 o 
   8   7   7      391.21      379.80     12.92 o 
   9   7   7      383.08      394.74     13.76 o 
  10   7   7      115.80      126.95      9.15 o 
  -6   8   7       28.63       28.98     13.17 o 
  -5   8   7        0.37        1.77      3.67 o 
  -4   8   7       31.59       30.10      4.56 o 
  -3   8   7      329.74      338.61      9.09 o 
  -2   8   7       94.80       94.80      6.10 o 
  -1   8   7       13.60       22.55      3.40 o 
   0   8   7       14.84        9.75      3.75 o 
   1   8   7      211.15      215.70      6.65 o 
   2   8   7      874.09      884.35     12.76 o 
   3   8   7      339.62      323.00      7.81 o 
   4   8   7      160.51      168.53      6.67 o 
   5   8   7      357.40      349.38      8.39 o 
   6   8   7      170.09      179.69      6.56 o 
   7   8   7      121.35      134.48      8.45 o 
   8   8   7      198.08      176.74      9.35 o 
   9   8   7       80.05       94.75      8.07 o 
  -5   9   7        0.68        8.91      4.03 o 
  -4   9   7       25.08       23.89      4.26 o 
  -3   9   7       39.35       48.95      5.12 o 
  -2   9   7      117.47      125.36      6.33 o 
  -1   9   7      190.94      181.78      8.52 o 
   0   9   7        0.07        9.59      3.84 o 
   1   9   7      683.35      661.78     11.37 o 
   2   9   7       27.05       34.18      4.44 o 
   3   9   7       16.24       12.84      3.68 o 
   4   9   7      671.72      677.40     11.77 o 
   5   9   7      999.36      986.28     14.65 o 
   6   9   7      368.38      400.77      9.44 o 
   7   9   7      119.76      126.11      8.45 o 
   8   9   7      102.21      108.45      8.41 o 
   9   9   7       10.83       15.93      5.38 o 
  -5  10   7        4.04        2.20      4.28 o 
  -4  10   7      116.31      122.19      7.57 o 
  -3  10   7        0.58        5.99      3.89 o 
  -2  10   7       51.24       52.92      6.30 o 
  -1  10   7      218.40      213.29     12.90 o 
   0  10   7        0.59        4.35      3.86 o 
   1  10   7       64.08       65.79      5.23 o 
   2  10   7        0.59        3.20      3.52 o 
   3  10   7        1.34        3.52      3.41 o 
   4  10   7      323.32      306.64      8.37 o 
   5  10   7      949.95      941.40     14.74 o 
   6  10   7      148.61      159.92      8.96 o 
   7  10   7       69.88       72.16      6.99 o 
   8  10   7       49.66       49.74      6.66 o 
  -4  11   7        4.70        6.47      4.30 o 
  -3  11   7        1.56       18.04      5.92 o 
  -2  11   7       14.57       16.62      6.16 o 
  -1  11   7       30.23       30.51      5.57 o 
   0  11   7       17.88       28.13      4.63 o 
   1  11   7       76.18       68.76      5.58 o 
   2  11   7        0.10        1.63      3.60 o 
   3  11   7       95.53       95.27      5.69 o 
   4  11   7      102.00       92.72      5.70 o 
   5  11   7       92.39       98.72     10.51 o 
   6  11   7       41.46       39.46      8.63 o 
   7  11   7       74.93       80.82      8.11 o 
   8  11   7       19.56       21.52      5.69 o 
  -2  12   7       68.52       62.30      7.63 o 
  -1  12   7       98.39       88.48      8.63 o 
   0  12   7       15.08        9.11     12.53 o 
   1  12   7        2.12        6.96      5.74 o 
   2  12   7       14.53       19.74      7.74 o 
   3  12   7       42.56       42.94      5.96 o 
   4  12   7       38.23       44.74      5.61 o 
   5  12   7       44.36       67.92     10.98 o 
   6  12   7       83.92       74.39     13.50 o 
   7  12   7       68.01       65.62      8.94 o 
  -1  13   7       90.51       88.79      8.77 o 
   0  13   7       79.84       69.62     20.09 o 
   1  13   7        4.83        3.69     22.11 o 
   2  13   7       46.20       54.22     12.09 o 
   3  13   7        6.80        7.98      5.91 o 
   4  13   7        2.51        4.05      9.63 o 
   5  13   7        0.09       -1.98     12.67 o 
   6  13   7       23.60       25.94     13.28 o 
  -3  -6   8        1.05       21.23      9.41 o 
  -2  -6   8        4.45       15.15      5.04 o 
  -1  -6   8        9.82       13.08      4.91 o 
   0  -6   8        2.65       12.50      5.10 o 
   1  -6   8        3.16       10.77      5.49 o 
   2  -6   8       76.38      100.44      8.87 o 
  -4  -5   8       29.31       56.86     11.05 o 
  -3  -5   8      122.97      136.68     13.88 o 
  -2  -5   8      117.03      121.43      8.12 o 
  -1  -5   8      256.75      233.91     10.28 o 
   0  -5   8       32.76       32.52      6.17 o 
   1  -5   8       65.40       67.36      7.62 o 
   2  -5   8       44.42       59.03      5.02 o 
   3  -5   8       83.33       96.11      4.91 o 
   4  -5   8       96.73      111.09      5.44 o 
  -5  -4   8       10.46       19.87      7.96 o 
  -4  -4   8      106.23      122.26     13.15 o 
  -3  -4   8        2.83        9.77      7.99 o 
  -2  -4   8       15.25       18.76      9.06 o 
  -1  -4   8        0.27       10.72      4.39 o 
   0  -4   8        6.47        6.01      4.41 o 
   1  -4   8       24.78       19.83      3.74 o 
   2  -4   8        7.47        7.04      3.46 o 
   3  -4   8        3.17        2.92      3.18 o 
   4  -4   8       62.93       70.35      4.42 o 
   5  -4   8       57.23       60.87      4.45 o 
  -6  -3   8       10.18        8.48     18.80 o 
  -5  -3   8       54.04       60.29     10.38 o 
  -4  -3   8       43.65       61.25     11.67 o 
  -3  -3   8        2.76       19.25      8.22 o 
  -2  -3   8       23.54       32.88      9.87 o 
  -1  -3   8       30.04       39.29      5.86 o 
   0  -3   8        2.66        8.66      3.06 o 
   1  -3   8       11.49        8.61      3.26 o 
   2  -3   8        0.29        3.90      3.07 o 
   3  -3   8       13.18       11.70      3.55 o 
   4  -3   8        5.36        7.71      3.38 o 
   5  -3   8       19.82       21.66      3.57 o 
   6  -3   8        1.82       -0.75      2.65 o 
  -6  -2   8       87.74      108.66     23.59 o 
  -5  -2   8      178.19      194.12     11.38 o 
  -4  -2   8      111.43      116.08      9.33 o 
  -3  -2   8       34.09       35.09     10.32 o 
  -2  -2   8      367.72      354.09     12.98 o 
  -1  -2   8        1.47        7.99      3.90 o 
   0  -2   8       20.37       30.20      3.74 o 
   1  -2   8        9.45       13.59      3.25 o 
   2  -2   8        2.19        4.25      2.96 o 
   3  -2   8        9.43       19.04      3.60 o 
   4  -2   8       18.72       16.94      3.58 o 
   5  -2   8        3.39        8.07      4.63 o 
   6  -2   8       15.30       12.43      4.77 o 
   7  -2   8       57.85       63.16      6.60 o 
  -7  -1   8      176.41      190.43     12.05 o 
  -6  -1   8      125.16      135.40     18.47 o 
  -5  -1   8      170.29      174.15     16.35 o 
  -4  -1   8      165.02      153.91     10.24 o 
  -3  -1   8      198.61      191.85     10.35 o 
  -2  -1   8      235.16      214.26     10.49 o 
  -1  -1   8      446.78      430.03      7.47 o 
   0  -1   8        5.66       11.93      3.01 o 
   1  -1   8        0.19        8.79      2.81 o 
   2  -1   8        2.33        8.53      3.12 o 
   3  -1   8        0.76        4.31      4.00 o 
   4  -1   8       36.78       38.01      4.11 o 
   5  -1   8      130.87      115.24      5.69 o 
   6  -1   8        0.08        0.87      2.87 o 
   7  -1   8       14.68       10.84      5.33 o 
   8  -1   8        0.16        2.17      3.39 o 
  -7   0   8      212.12      216.20     12.50 o 
  -6   0   8       93.17       85.53     14.18 o 
  -5   0   8      160.78      155.95     10.13 o 
  -4   0   8      797.95      768.86     18.79 o 
  -3   0   8       12.96        8.40      5.44 o 
  -2   0   8       38.18       33.26      6.75 o 
  -1   0   8      256.52      245.41      5.56 o 
   0   0   8      334.86      314.88      6.43 o 
   1   0   8        2.02        7.87      2.46 o 
   2   0   8      197.13      194.67      6.03 o 
   3   0   8      201.91      199.21      6.43 o 
   4   0   8       22.70       22.38      3.41 o 
   5   0   8       91.00       86.87      5.11 o 
   6   0   8       80.99       68.83      4.88 o 
   7   0   8        0.03        0.74      2.97 o 
   8   0   8        0.58        2.45      3.10 o 
  -7   1   8       45.59       46.30     12.50 o 
  -6   1   8      230.94      228.51     11.92 o 
  -5   1   8      573.64      538.45     16.13 o 
  -4   1   8      812.87      810.28     19.05 o 
  -3   1   8       23.96       30.55      6.43 o 
  -2   1   8      308.78      309.70      8.57 o 
  -1   1   8      511.24      520.00      7.87 o 
   0   1   8        4.75        6.31      2.25 o 
   1   1   8      276.48      256.53      5.84 o 
   2   1   8      430.56      401.37     13.10 o 
   3   1   8       90.14       87.16      4.19 o 
   4   1   8       67.81       64.57      4.48 o 
   5   1   8       34.37       26.77      3.85 o 
   6   1   8      297.72      273.40      7.83 o 
   7   1   8        0.75        0.87      2.91 o 
   8   1   8       32.79       25.41      4.50 o 
   9   1   8        0.89       -0.65      3.40 o 
  -7   2   8       33.85       19.93     12.24 o 
  -6   2   8       84.36       78.13     12.03 o 
  -5   2   8      586.39      589.15     16.76 o 
  -4   2   8       19.38       28.93      6.29 o 
  -3   2   8        4.20       12.09      3.73 o 
  -2   2   8      442.95      442.39      9.06 o 
  -1   2   8      435.88      413.27      6.59 o 
   0   2   8       73.87       67.50      3.36 o 
   1   2   8       58.85       52.72      3.46 o 
   2   2   8      879.45      821.78     15.38 o 
   3   2   8       45.25       49.07      3.47 o 
   4   2   8        2.40       14.20      2.76 o 
   5   2   8       22.84       36.11      3.39 o 
   6   2   8        1.68        8.62      3.35 o 
   7   2   8        0.17        4.25      3.26 o 
   8   2   8       22.64       19.43      4.17 o 
   9   2   8       20.39       17.74      4.17 o 
  -7   3   8        3.74       -3.19     11.40 o 
  -6   3   8       23.93       20.93      8.15 o 
  -5   3   8       21.78       36.19      8.63 o 
  -4   3   8        0.19        3.99      4.77 o 
  -3   3   8       36.40       36.88      4.17 o 
  -2   3   8      582.05      582.51     10.43 o 
  -1   3   8      400.31      370.02     17.09 o 
   0   3   8      658.16      660.43      8.44 o 
   1   3   8       14.92       16.85      2.61 o 
   2   3   8       27.09       25.82      2.90 o 
   3   3   8       87.93       88.36      3.99 o 
   4   3   8      177.03      180.37      5.27 o 
   5   3   8       25.69       31.94      3.64 o 
   6   3   8       33.92       41.45      3.83 o 
   7   3   8       17.59       25.72      4.39 o 
   8   3   8        0.60        5.44      4.49 o 
   9   3   8        3.55        3.12      3.40 o 
  -7   4   8       34.97       29.15     15.80 o 
  -6   4   8       83.47       82.32     15.90 o 
  -5   4   8      221.94      238.82     14.71 o 
  -4   4   8      154.89      153.28      6.45 o 
  -3   4   8      491.01      482.56     19.01 o 
  -2   4   8     1225.44     1224.44     30.00 o 
  -1   4   8      876.42      890.52     12.78 o 
   0   4   8      639.15      624.28      8.93 o 
   1   4   8      238.74      216.11      4.93 o 
   2   4   8      349.55      327.00      5.91 o 
   3   4   8     1209.93     1164.92     19.45 o 
   4   4   8     1062.55     1067.78     17.56 o 
   5   4   8      948.82      935.27     13.30 o 
   6   4   8       51.95       53.75      4.21 o 
   7   4   8        1.96        6.41      2.87 o 
   8   4   8        9.64       15.96      6.25 o 
   9   4   8       48.95       48.02      7.12 o 
  -7   5   8        0.02       -3.22     11.02 o 
  -6   5   8        0.09       -3.27      4.79 o 
  -5   5   8      387.22      365.14     17.27 o 
  -4   5   8       74.94       68.15      5.33 o 
  -3   5   8      130.22      137.40      6.41 o 
  -2   5   8      195.36      199.91      6.77 o 
  -1   5   8      691.47      682.27     14.44 o 
   0   5   8       91.14       81.04      3.56 o 
   1   5   8      250.83      225.01      5.29 o 
   2   5   8     1050.23     1059.79     13.51 o 
   3   5   8     1217.66     1254.17     15.24 o 
   4   5   8      767.60      766.24     15.27 o 
   5   5   8       47.55       52.12      4.21 o 
   6   5   8       89.64       88.47      4.85 o 
   7   5   8      105.81      109.60      5.48 o 
   8   5   8       86.80       88.16      5.43 o 
   9   5   8        2.34        5.16      3.23 o 
  -6   6   8       31.22       24.27     13.62 o 
  -5   6   8      135.13      120.37      6.28 o 
  -4   6   8      469.38      463.52     13.18 o 
  -3   6   8        8.04        8.45      3.57 o 
  -2   6   8        0.33        6.05      3.55 o 
  -1   6   8      122.56      125.37      5.71 o 
   0   6   8      250.66      243.76      5.45 o 
   1   6   8      449.32      443.77      7.05 o 
   2   6   8      118.52      118.06      5.10 o 
   3   6   8      838.20      876.14     16.31 o 
   4   6   8       26.25       26.05      3.61 o 
   5   6   8        0.70       10.70      3.17 o 
   6   6   8       72.55       82.21      4.95 o 
   7   6   8       31.85       38.24      4.26 o 
   8   6   8        0.20        3.17      3.09 o 
   9   6   8       78.07       83.85     14.01 o 
  -6   7   8       10.97        5.59      8.39 o 
  -5   7   8       11.68       13.61      4.98 o 
  -4   7   8       76.14       86.73      5.82 o 
  -3   7   8        3.51        2.68      3.50 o 
  -2   7   8      233.24      234.80      7.64 o 
  -1   7   8        4.29        6.19      3.40 o 
   0   7   8      233.29      241.12      5.68 o 
   1   7   8      347.07      326.46      7.60 o 
   2   7   8      387.09      373.11      8.14 o 
   3   7   8      925.88      952.47     13.48 o 
   4   7   8       45.88       44.06      4.23 o 
   5   7   8      290.14      290.30      7.87 o 
   6   7   8      546.58      544.80     10.74 o 
   7   7   8      306.69      321.66      8.68 o 
   8   7   8      200.46      216.04     10.34 o 
   9   7   8       97.28      103.70      8.30 o 
  -6   8   8        0.02       11.40      4.36 o 
  -5   8   8       65.73       69.81      7.81 o 
  -4   8   8      159.54      154.07      7.18 o 
  -3   8   8        0.08       12.68      3.89 o 
  -2   8   8       40.00       36.06      4.60 o 
  -1   8   8       27.72       32.50      4.37 o 
   0   8   8       44.57       56.79      4.83 o 
   1   8   8       31.37       27.51      4.08 o 
   2   8   8     1582.89     1554.15     18.22 o 
   3   8   8      396.64      389.13      8.77 o 
   4   8   8       30.92       35.23      4.24 o 
   5   8   8      349.23      336.12      8.47 o 
   6   8   8      324.94      323.20      8.55 o 
   7   8   8      179.40      186.77      7.09 o 
   8   8   8       12.75       19.77      5.03 o 
   9   8   8       67.23       75.13      7.63 o 
  -5   9   8       23.44       13.97      7.23 o 
  -4   9   8       77.56       85.53      6.13 o 
  -3   9   8       24.30       33.53      4.81 o 
  -2   9   8       78.32       96.14      6.02 o 
  -1   9   8      261.70      268.79     10.30 o 
   0   9   8       62.94       59.18      5.22 o 
   1   9   8       57.52       57.87      5.11 o 
   2   9   8     1425.74     1357.53     17.41 o 
   3   9   8      132.08      129.09      5.95 o 
   4   9   8      557.46      558.67     10.90 o 
   5   9   8      554.76      552.68     10.99 o 
   6   9   8      725.00      729.15     13.00 o 
   7   9   8      132.77      137.87      8.67 o 
   8   9   8       70.96       80.69      7.75 o 
   9   9   8       99.70      115.03      9.77 o 
  -4  10   8       63.25       55.84      5.47 o 
  -3  10   8       15.25       23.55      5.61 o 
  -2  10   8       91.71       94.48      7.64 o 
  -1  10   8        7.26       24.96      5.58 o 
   0  10   8       10.10        6.57      4.09 o 
   1  10   8        6.17        7.94      3.81 o 
   2  10   8        7.63       11.04      3.93 o 
   3  10   8       26.36       24.12      4.15 o 
   4  10   8       54.39       60.36      5.13 o 
   5  10   8      309.98      309.72      8.77 o 
   6  10   8      181.02      182.53      7.19 o 
   7  10   8       22.28       24.25      5.21 o 
   8  10   8       43.15       54.12      7.15 o 
  -3  11   8       10.70       18.64      6.39 o 
  -2  11   8       25.18       43.67     10.57 o 
  -1  11   8       22.45       34.57      7.51 o 
   0  11   8        0.88       11.94      4.80 o 
   1  11   8        0.70        1.10      3.81 o 
   2  11   8       18.54       15.14      4.09 o 
   3  11   8       61.08       60.60      5.44 o 
   4  11   8       99.04       92.53      6.03 o 
   5  11   8       95.08       88.81      5.95 o 
   6  11   8      183.44      173.02     10.03 o 
   7  11   8      154.16      140.69      9.53 o 
   8  11   8       96.18      100.01      8.86 o 
  -2  12   8       18.18       25.51      6.73 o 
  -1  12   8        1.01       15.95      8.78 o 
   0  12   8        1.99       11.05      4.71 o 
   1  12   8       28.71       32.32     10.22 o 
   2  12   8       60.56       68.81     11.09 o 
   3  12   8      111.61      116.18      6.96 o 
   4  12   8       23.61       26.20      7.74 o 
   5  12   8       71.61       64.30     10.21 o 
   6  12   8        7.65        6.67      8.97 o 
   7  12   8      124.32      118.91     15.32 o 
  -1  13   8        8.44        8.13      5.97 o 
   0  13   8       27.14       32.31      7.27 o 
   1  13   8        2.43        2.27     12.12 o 
   2  13   8        2.57        1.81      8.36 o 
   3  13   8       32.82       36.93     10.34 o 
   4  13   8        0.46        0.17      5.10 o 
   5  13   8        9.44        9.49      6.80 o 
  -2  -5   9       95.90      103.98     13.69 o 
  -1  -5   9       58.97       66.20      7.08 o 
   0  -5   9       23.62       45.79      7.36 o 
   1  -5   9       24.76       43.32      6.81 o 
   2  -5   9       46.43       80.83      8.21 o 
  -4  -4   9       17.27       20.54      8.63 o 
  -3  -4   9       16.62       41.60     10.29 o 
  -2  -4   9       10.93       27.29      9.67 o 
  -1  -4   9       54.87       60.57      6.46 o 
   0  -4   9       42.34       47.33      6.32 o 
   1  -4   9       45.85       51.42      6.82 o 
   2  -4   9        0.24        5.73      3.23 o 
   3  -4   9        0.11        1.16      3.68 o 
   4  -4   9       10.98       10.60      3.98 o 
  -5  -3   9       42.79       57.84     10.46 o 
  -4  -3   9       84.97       96.32     12.08 o 
  -3  -3   9       23.50       29.50      9.29 o 
  -2  -3   9        0.52       17.64      8.63 o 
  -1  -3   9        9.28       14.01      4.43 o 
   0  -3   9      115.38       99.64      7.23 o 
   1  -3   9       40.85       41.20      7.08 o 
   2  -3   9        2.31        8.18      3.33 o 
   3  -3   9        0.77        1.98      3.04 o 
   4  -3   9       12.57       18.94      3.92 o 
   5  -3   9       56.64       67.39      5.47 o 
  -5  -2   9       52.06       55.99     24.51 o 
  -4  -2   9      168.04      165.83     30.83 o 
  -3  -2   9      298.70      309.50     17.73 o 
  -2  -2   9      229.79      223.14     15.57 o 
  -1  -2   9       33.67       38.62      5.22 o 
   0  -2   9        8.62       11.70      3.15 o 
   1  -2   9        0.97        7.45      3.10 o 
   2  -2   9      189.08      172.86      6.58 o 
   3  -2   9        0.47        6.09      3.28 o 
   4  -2   9        0.05        2.22      3.02 o 
   5  -2   9       13.31       12.96      3.71 o 
   6  -2   9       46.67       44.37      5.22 o 
  -6  -1   9      117.43      134.92     22.49 o 
  -5  -1   9        0.40       -3.27      6.69 o 
  -4  -1   9       16.68       27.00      8.19 o 
  -3  -1   9      255.76      242.22     30.08 o 
  -2  -1   9       91.65       97.56      9.19 o 
  -1  -1   9       41.17       57.36     10.51 o 
   0  -1   9      215.03      211.41      6.42 o 
   1  -1   9        2.36       11.21      3.12 o 
   2  -1   9       65.24       71.55      4.83 o 
   3  -1   9        2.91        8.54      3.14 o 
   4  -1   9       34.17       36.31      4.23 o 
   5  -1   9       10.99        6.99      3.27 o 
   6  -1   9       16.16       11.84      3.57 o 
   7  -1   9       57.56       60.38      5.41 o 
  -6   0   9       84.55       85.34     11.10 o 
  -5   0   9      173.09      165.08     17.09 o 
  -4   0   9      284.27      287.09     12.76 o 
  -3   0   9      129.69      131.37     11.23 o 
  -2   0   9        2.55        1.42      5.57 o 
  -1   0   9      177.45      186.86      6.99 o 
   0   0   9      384.27      377.51      7.31 o 
   1   0   9        7.12       14.71      3.14 o 
   2   0   9        1.13        8.13      4.39 o 
   3   0   9        1.48        7.35      2.93 o 
   4   0   9       80.11       71.47      5.02 o 
   5   0   9      236.74      215.02      7.47 o 
   6   0   9      104.25       76.24      5.23 o 
   7   0   9       58.68       46.54      5.16 o 
  -6   1   9      123.81       87.85      9.45 o 
  -5   1   9      217.12      204.10     11.59 o 
  -4   1   9      600.84      614.92     20.59 o 
  -3   1   9       20.42       30.46      6.78 o 
  -2   1   9      258.82      225.83     11.11 o 
  -1   1   9      581.24      594.39     11.07 o 
   0   1   9       48.65       46.93      3.66 o 
   1   1   9      204.01      196.57      5.59 o 
   2   1   9       14.69       21.22      3.28 o 
   3   1   9       28.29       38.17      3.97 o 
   4   1   9        1.92        4.82      3.02 o 
   5   1   9      200.02      176.57      6.55 o 
   6   1   9        0.17        0.30      3.12 o 
   7   1   9       20.69       17.64      6.18 o 
   8   1   9        0.04        3.95      3.58 o 
  -6   2   9       50.05       54.51     14.90 o 
  -5   2   9       91.48       98.26     10.61 o 
  -4   2   9      296.54      321.03     13.03 o 
  -3   2   9       44.66       62.59      7.66 o 
  -2   2   9       87.42       98.51      5.60 o 
  -1   2   9      122.72      127.41      6.06 o 
   0   2   9      573.54      537.01     15.70 o 
   1   2   9      285.95      273.00      7.50 o 
   2   2   9      202.81      200.65      5.50 o 
   3   2   9      163.68      151.13      5.11 o 
   4   2   9       80.02       73.11      4.69 o 
   5   2   9      133.69      123.92      6.29 o 
   6   2   9        0.67        2.36      3.21 o 
   7   2   9        3.05        3.26      3.68 o 
   8   2   9       15.81       13.26      3.98 o 
  -6   3   9       53.23       46.72     19.02 o 
  -5   3   9       94.20       94.77      8.89 o 
  -4   3   9      304.15      306.41     12.61 o 
  -3   3   9      275.42      266.54      7.96 o 
  -2   3   9      191.93      186.90      8.01 o 
  -1   3   9      294.60      284.75     12.24 o 
   0   3   9      202.26      190.81      5.07 o 
   1   3   9      252.74      246.76      5.75 o 
   2   3   9       24.11       27.66      3.17 o 
   3   3   9      409.69      391.63      7.30 o 
   4   3   9      340.43      325.29     13.27 o 
   5   3   9      280.23      275.32      7.35 o 
   6   3   9        0.15        6.87      3.41 o 
   7   3   9        7.60        8.78      3.55 o 
   8   3   9       86.60       76.86      5.89 o 
   9   3   9       40.63       38.46      5.23 o 
  -6   4   9       11.62        7.17     13.41 o 
  -5   4   9       46.13       35.50      8.17 o 
  -4   4   9      310.21      279.19     12.29 o 
  -3   4   9      554.64      536.87     10.99 o 
  -2   4   9      191.95      190.32      7.07 o 
  -1   4   9      410.56      416.50      9.29 o 
   0   4   9      640.16      648.86      8.76 o 
   1   4   9      120.96      110.39      4.18 o 
   2   4   9      645.15      629.75      9.49 o 
   3   4   9      219.61      201.06     14.44 o 
   4   4   9      933.63      911.20     14.84 o 
   5   4   9      218.53      203.00      6.89 o 
   6   4   9        1.34        5.24      3.32 o 
   7   4   9        1.14        8.31      2.94 o 
   8   4   9       27.70       24.18      4.44 o 
   9   4   9       73.52       76.18      8.78 o 
  -6   5   9       51.74       39.02     16.15 o 
  -5   5   9       23.59       19.36      6.25 o 
  -4   5   9      236.59      228.27      7.99 o 
  -3   5   9      414.39      422.12     10.02 o 
  -2   5   9      437.43      417.35      9.67 o 
  -1   5   9        0.70        0.89      3.14 o 
   0   5   9       72.25       74.89      3.74 o 
   1   5   9        2.34        5.29      2.37 o 
   2   5   9        0.40       -0.87      2.69 o 
   3   5   9       18.17       23.90      4.87 o 
   4   5   9       94.99       96.87      6.50 o 
   5   5   9       28.84       36.55      5.37 o 
   6   5   9        0.40        5.30      4.14 o 
   7   5   9        0.04        4.84      3.07 o 
   8   5   9       12.11       16.41      3.53 o 
   9   5   9       35.08       34.06      5.30 o 
  -6   6   9        3.07       -5.22     14.79 o 
  -5   6   9      172.32      154.74     10.46 o 
  -4   6   9       51.88       48.35      5.17 o 
  -3   6   9      529.19      552.72     11.55 o 
  -2   6   9      239.47      237.92      7.81 o 
  -1   6   9        7.61       13.95      3.73 o 
   0   6   9       72.19       70.26      3.86 o 
   1   6   9      298.40      307.72      7.53 o 
   2   6   9       85.13       79.60      4.84 o 
   3   6   9      910.18      849.64     12.89 o 
   4   6   9     1315.43     1292.28     16.65 o 
   5   6   9      348.84      335.70      8.48 o 
   6   6   9      424.59      411.56     20.15 o 
   7   6   9      493.41      467.77     38.34 o 
   8   6   9       51.93       54.95      4.93 o 
   9   6   9        3.76        8.10      3.54 o 
  -6   7   9        9.11        5.78      6.20 o 
  -5   7   9       21.47       33.24      4.79 o 
  -4   7   9       28.24       25.80      4.62 o 
  -3   7   9      144.74      128.86      6.57 o 
  -2   7   9       11.56        6.02      3.61 o 
  -1   7   9       36.16       33.84      4.45 o 
   0   7   9      280.54      294.36     10.64 o 
   1   7   9      104.92       97.65      5.25 o 
   2   7   9      145.51      135.57      5.72 o 
   3   7   9      818.64      785.12     12.56 o 
   4   7   9      418.10      398.45      9.18 o 
   5   7   9        2.78        2.79      3.13 o 
   6   7   9      302.00      298.65      8.45 o 
   7   7   9      188.44      193.33      7.26 o 
   8   7   9      148.88      157.90      7.39 o 
   9   7   9        0.51        4.84      4.31 o 
  -5   8   9       28.28       36.44      6.98 o 
  -4   8   9      197.90      177.53      7.62 o 
  -3   8   9       21.61       23.20      4.63 o 
  -2   8   9       22.32       37.23      4.80 o 
  -1   8   9      245.33      244.98     10.37 o 
   0   8   9      506.73      497.05     13.26 o 
   1   8   9      164.84      140.58      6.19 o 
   2   8   9      163.57      161.50      6.31 o 
   3   8   9     1291.39     1292.51     17.04 o 
   4   8   9        2.87        4.73      3.17 o 
   5   8   9       44.44       50.60      4.66 o 
   6   8   9      274.56      268.99      8.21 o 
   7   8   9      460.31      452.70     10.67 o 
   8   8   9       94.43      112.42      8.41 o 
   9   8   9       63.91       70.11      7.69 o 
  -5   9   9       12.54       11.52      7.45 o 
  -4   9   9        6.62       15.28      4.49 o 
  -3   9   9        0.15       10.17      4.02 o 
  -2   9   9       75.29       85.86      7.66 o 
  -1   9   9      338.60      318.85     11.27 o 
   0   9   9       80.92       83.04      7.45 o 
   1   9   9       70.31       63.35      5.20 o 
   2   9   9      131.69      141.92      6.37 o 
   3   9   9      226.54      246.59      7.69 o 
   4   9   9      101.34      100.81      5.68 o 
   5   9   9       87.49       83.06      5.47 o 
   6   9   9      177.04      175.46      7.04 o 
   7   9   9      201.18      204.22      8.66 o 
   8   9   9       68.86       72.27      8.75 o 
  -4  10   9        0.03        1.28      4.00 o 
  -3  10   9       34.48       46.81      6.81 o 
  -2  10   9      265.77      249.32     19.14 o 
  -1  10   9       30.76       37.98      6.10 o 
   0  10   9       50.68       63.32      6.85 o 
   1  10   9       11.51       13.43      4.03 o 
   2  10   9       25.08       21.82      4.22 o 
   3  10   9        1.19        9.55      3.74 o 
   4  10   9      573.35      587.93     11.89 o 
   5  10   9      318.92      308.28      8.94 o 
   6  10   9       87.44       91.51      5.78 o 
   7  10   9      120.46      120.15     12.18 o 
   8  10   9       55.87       67.30     10.17 o 
  -3  11   9        2.49       17.71      5.51 o 
  -2  11   9        5.72       15.16      5.33 o 
  -1  11   9       49.18       54.03      6.85 o 
   0  11   9        2.78        6.58      5.97 o 
   1  11   9       16.43       26.83      6.69 o 
   2  11   9        1.34        6.37      3.89 o 
   3  11   9      111.27      118.21      6.56 o 
   4  11   9      366.92      340.88      9.54 o 
   5  11   9      169.57      168.66      7.34 o 
   6  11   9      215.51      191.53      7.76 o 
   7  11   9       22.22       19.36      5.60 o 
  -2  12   9       32.42       43.74     14.50 o 
  -1  12   9       24.85       40.57     13.55 o 
   0  12   9       30.14       43.43     14.79 o 
   1  12   9       10.31        7.68      7.51 o 
   2  12   9        0.30        1.62      4.16 o 
   3  12   9        6.67        9.49      4.09 o 
   4  12   9       22.22       29.16      7.56 o 
   5  12   9       23.70       27.07      4.92 o 
   6  12   9       67.64       66.90     11.02 o 
   7  12   9      111.77      106.97      9.27 o 
   0  13   9        6.75       30.60      6.29 o 
   1  13   9        9.69       15.54      5.29 o 
   2  13   9        0.09        5.48      9.58 o 
   3  13   9        8.81        3.90      6.81 o 
   4  13   9       64.00       72.27      8.25 o 
   5  13   9       77.10       65.79     15.36 o 
  -1  -4  10        0.91       20.16      9.87 o 
   0  -4  10       52.02       70.21      7.22 o 
   1  -4  10       13.30       23.66      5.27 o 
  -3  -3  10       14.70       29.07      9.67 o 
  -2  -3  10       35.44       62.80     11.70 o 
  -1  -3  10        0.08        8.99      9.06 o 
   0  -3  10       71.08       87.67      7.14 o 
   1  -3  10       48.68       60.26      6.52 o 
   2  -3  10        2.43       10.40      3.54 o 
   3  -3  10      158.72      155.96      7.13 o 
   4  -3  10       60.51       77.06      5.95 o 
  -4  -2  10        1.19       14.95      7.94 o 
  -3  -2  10       43.36       65.16     10.96 o 
  -2  -2  10      139.18      139.68     13.60 o 
  -1  -2  10        6.07       16.19      8.91 o 
   0  -2  10       88.52       87.82      6.79 o 
   1  -2  10        0.67        6.52      5.30 o 
   2  -2  10       30.72       28.59      4.34 o 
   3  -2  10       48.28       47.76      4.80 o 
   4  -2  10        0.39        0.43      3.21 o 
   5  -2  10        0.21       -1.59      3.30 o 
  -5  -1  10       23.18       11.88     30.80 o 
  -4  -1  10       80.36       82.72     35.28 o 
  -3  -1  10      415.75      406.08     31.91 o 
  -2  -1  10      105.63      123.94     12.93 o 
  -1  -1  10        0.07       10.63      8.27 o 
   0  -1  10        6.37       13.51      4.06 o 
   1  -1  10       79.53       82.95      5.88 o 
   2  -1  10      111.81      104.32      5.55 o 
   3  -1  10       23.79       27.34      4.16 o 
   4  -1  10        2.56        4.93      3.13 o 
   5  -1  10        7.59        7.49      3.49 o 
   6  -1  10       78.56       74.58      5.85 o 
  -5   0  10       30.50       23.39     19.40 o 
  -4   0  10       60.19       61.26     17.79 o 
  -3   0  10      189.22      205.00     11.73 o 
  -2   0  10       56.72       83.29     24.77 o 
  -1   0  10      175.82      164.43     13.43 o 
   0   0  10      267.69      267.70      9.29 o 
   1   0  10        0.01        4.61      2.87 o 
   2   0  10       36.40       40.11      4.10 o 
   3   0  10       33.99       31.87      4.11 o 
   4   0  10       48.16       47.02      4.64 o 
   5   0  10        2.32        4.73      3.27 o 
   6   0  10       34.54       25.81      4.74 o 
   7   0  10       10.45       14.31      4.30 o 
  -5   1  10       53.32       48.13     14.50 o 
  -4   1  10       34.29       41.93     12.81 o 
  -3   1  10       22.76       24.10      7.27 o 
  -2   1  10        9.48       16.18      6.39 o 
  -1   1  10        0.54       11.59      4.11 o 
   0   1  10      164.52      172.14      5.68 o 
   1   1  10      280.39      261.37      7.04 o 
   2   1  10      119.53      116.38      6.19 o 
   3   1  10        1.89        3.37      2.93 o 
   4   1  10        4.06        2.10      3.03 o 
   5   1  10        0.00        2.91      3.34 o 
   6   1  10       11.04       10.71      3.98 o 
   7   1  10        0.88        3.47      3.55 o 
  -6   2  10       53.80       56.19     19.35 o 
  -5   2  10      173.09      147.17     17.07 o 
  -4   2  10       58.71       54.66      7.81 o 
  -3   2  10      139.88      152.19     13.70 o 
  -2   2  10       13.42       12.60      5.90 o 
  -1   2  10       46.57       51.18      5.15 o 
   0   2  10       50.18       61.62      5.25 o 
   1   2  10      336.42      344.83      7.06 o 
   2   2  10      250.17      232.53      7.72 o 
   3   2  10        1.66        4.33      2.73 o 
   4   2  10        9.70       17.25      3.51 o 
   5   2  10        4.89        5.85      3.47 o 
   6   2  10        4.67        6.77      3.46 o 
   7   2  10       32.28       29.79      4.56 o 
   8   2  10        6.80        4.36      3.73 o 
  -6   3  10      103.37       77.10     22.36 o 
  -5   3  10       98.92       86.51     14.05 o 
  -4   3  10      335.45      307.59     13.42 o 
  -3   3  10      454.11      429.15     14.78 o 
  -2   3  10      610.90      634.69     12.09 o 
  -1   3  10      415.71      417.09      9.71 o 
   0   3  10      174.73      176.94      6.98 o 
   1   3  10      602.64      577.39     13.08 o 
   2   3  10       95.86       93.29      4.42 o 
   3   3  10      329.59      314.71      7.97 o 
   4   3  10       45.99       53.73      4.34 o 
   5   3  10       87.27       88.65      5.87 o 
   6   3  10       84.77       77.36      5.74 o 
   7   3  10       22.18       20.43      4.31 o 
   8   3  10        2.87       -0.31      3.50 o 
  -6   4  10       12.24        1.94     15.53 o 
  -5   4  10       16.68       16.49     12.77 o 
  -4   4  10      150.98      147.68     10.15 o 
  -3   4  10      497.59      472.75     12.92 o 
  -2   4  10      627.57      640.90     12.77 o 
  -1   4  10      303.01      314.51      8.60 o 
   0   4  10        0.79       10.30      3.83 o 
   1   4  10       93.39       81.45      4.06 o 
   2   4  10        6.30       21.29      3.15 o 
   3   4  10        0.15        5.85      2.77 o 
   4   4  10       61.66       66.97      4.70 o 
   5   4  10      269.09      295.93     23.12 o 
   6   4  10        0.06        5.11      3.37 o 
   7   4  10       10.63       12.31      4.07 o 
   8   4  10       14.23       16.09      4.34 o 
  -6   5  10       17.75       22.03     19.85 o 
  -5   5  10       16.23       13.84     15.00 o 
  -4   5  10      150.03      135.97     15.84 o 
  -3   5  10      296.77      284.81      8.92 o 
  -2   5  10      420.85      378.86     11.11 o 
  -1   5  10       87.01       82.51      6.00 o 
   0   5  10      155.67      137.53      6.46 o 
   1   5  10        0.33        1.14      2.73 o 
   2   5  10       14.02       14.92      4.80 o 
   3   5  10       16.00       20.99      3.44 o 
   4   5  10      574.99      540.33     13.11 o 
   5   5  10      663.23      652.52     14.83 o 
   6   5  10        0.04        6.39      3.22 o 
   7   5  10        0.31        4.93      3.72 o 
   8   5  10       23.93       25.27      4.86 o 
  -5   6  10        8.08        0.61     15.71 o 
  -4   6  10       92.64      114.66      8.22 o 
  -3   6  10      185.39      160.82      7.14 o 
  -2   6  10      421.27      393.17      9.90 o 
  -1   6  10       59.63       79.27      7.03 o 
   0   6  10      177.49      171.85      7.62 o 
   1   6  10      550.84      532.22     10.19 o 
   2   6  10      507.58      491.18      9.90 o 
   3   6  10      109.59      104.81      5.53 o 
   4   6  10     1117.57     1140.08     19.97 o 
   5   6  10      203.15      187.77      6.86 o 
   6   6  10        1.08        5.40      3.22 o 
   7   6  10       72.94       67.04      6.81 o 
   8   6  10      110.15      113.75      6.23 o 
  -5   7  10       67.75       65.79     16.12 o 
  -4   7  10       46.96       57.20      9.26 o 
  -3   7  10      171.87      165.83      7.41 o 
  -2   7  10      209.50      202.58      7.86 o 
  -1   7  10      113.18      138.97      6.52 o 
   0   7  10     1085.27     1042.43     19.46 o 
   1   7  10      462.30      418.95      9.13 o 
   2   7  10       11.12       11.10      3.41 o 
   3   7  10      106.64      106.07      5.79 o 
   4   7  10      166.10      170.73      6.67 o 
   5   7  10       18.06       24.74      4.08 o 
   6   7  10        8.73       10.86      3.61 o 
   7   7  10      269.61      274.09     10.71 o 
   8   7  10      197.13      190.45      9.41 o 
  -5   8  10       77.56       86.98     10.64 o 
  -4   8  10       11.06       10.64      4.26 o 
  -3   8  10       94.37      108.52      6.58 o 
  -2   8  10       67.01       77.35      7.78 o 
  -1   8  10      487.13      493.06     14.02 o 
   0   8  10      929.51      920.55     18.79 o 
   1   8  10      425.12      439.76      9.66 o 
   2   8  10       92.32       89.44      5.42 o 
   3   8  10       54.58       53.47      4.87 o 
   4   8  10      179.85      189.26      7.00 o 
   5   8  10      105.15      109.88      5.82 o 
   6   8  10      316.93      299.36      8.92 o 
   7   8  10      220.80      225.29      7.99 o 
   8   8  10      162.56      168.94      7.45 o 
  -4   9  10        0.08        4.02      3.90 o 
  -3   9  10        4.14        9.43      5.57 o 
  -2   9  10       11.70       19.14      5.79 o 
  -1   9  10      195.13      182.19      9.58 o 
   0   9  10       39.56       41.38      6.39 o 
   1   9  10       91.01      100.75      7.59 o 
   2   9  10       69.29       90.08      5.64 o 
   3   9  10        6.07        4.61      3.46 o 
   4   9  10        3.63        6.42      3.40 o 
   5   9  10      158.48      175.69      7.09 o 
   6   9  10      182.62      173.72      7.30 o 
   7   9  10       35.95       37.20      4.70 o 
   8   9  10       91.59      100.09      9.90 o 
  -3  10  10        0.00        6.60      5.37 o 
  -2  10  10        8.07       17.49      5.86 o 
  -1  10  10       15.43       23.98      5.87 o 
   0  10  10       99.72       99.70     10.44 o 
   1  10  10      207.68      195.31      9.66 o 
   2  10  10       68.96       85.63      5.87 o 
   3  10  10      392.98      367.98      9.67 o 
   4  10  10      139.02      134.72      6.65 o 
   5  10  10      398.83      405.12     10.35 o 
   6  10  10       55.99       55.34      5.06 o 
   7  10  10      100.63      101.97      6.34 o 
   8  10  10       30.81       26.85      7.87 o 
  -2  11  10       11.15       23.53      7.99 o 
  -1  11  10        0.08        8.14      5.12 o 
   0  11  10       77.24       86.75      9.90 o 
   1  11  10       95.65       87.77      7.64 o 
   2  11  10        7.69        5.33      6.40 o 
   3  11  10       52.60       63.10      5.67 o 
   4  11  10      284.41      260.03      8.65 o 
   5  11  10      121.05      125.21      6.69 o 
   6  11  10       74.26       75.64      5.93 o 
   7  11  10       48.61       45.79      7.11 o 
  -1  12  10        1.15       10.84      5.67 o 
   0  12  10        0.96        9.52      6.04 o 
   1  12  10        6.95       17.43      5.37 o 
   2  12  10       74.88       58.29      8.67 o 
   3  12  10        0.94       -1.58      3.89 o 
   4  12  10       89.29       82.57      6.41 o 
   5  12  10      237.14      243.20      8.93 o 
   6  12  10      183.60      172.00     16.28 o 
   1  13  10       34.12       49.36     12.18 o 
   2  13  10       26.63       29.22     12.08 o 
   3  13  10       17.84       19.30      8.82 o 
   4  13  10       11.56       18.38      7.28 o 
  -2  -2  11       40.89       75.21     11.81 o 
  -1  -2  11       18.57       43.91     11.32 o 
   0  -2  11      166.99      169.70     15.55 o 
   1  -2  11        0.22        6.36      5.11 o 
   2  -2  11       11.84       14.44      3.72 o 
   3  -2  11       50.87       57.40      7.36 o 
  -3  -1  11       58.37       77.64     11.53 o 
  -2  -1  11       83.34      104.28     12.60 o 
  -1  -1  11       29.54       43.29     10.65 o 
   0  -1  11      150.25      119.09     13.31 o 
   1  -1  11       46.18       46.29      4.47 o 
   2  -1  11        0.26        3.09      3.04 o 
   3  -1  11       62.79       55.67      7.20 o 
   4  -1  11        3.37        3.01      3.40 o 
   5  -1  11       21.25       18.29      4.18 o 
  -4   0  11       11.97       26.55      8.49 o 
  -3   0  11       63.65       69.66     37.37 o 
  -2   0  11       25.71       40.51      9.91 o 
  -1   0  11       19.75       35.13      9.60 o 
   0   0  11       30.16       39.67     10.01 o 
   1   0  11       18.85       27.28      4.27 o 
   2   0  11        8.37       10.99      3.24 o 
   3   0  11       40.82       39.29      4.43 o 
   4   0  11        1.90        6.35      3.38 o 
   5   0  11        4.49        0.47      3.24 o 
  -4   1  11       37.63       35.60     30.89 o 
  -3   1  11       12.79       15.86     19.34 o 
  -2   1  11       76.45      104.17     20.94 o 
  -1   1  11      161.94      191.89     19.47 o 
   0   1  11       80.45       90.89     10.39 o 
   1   1  11       67.88       67.11      7.12 o 
   2   1  11       68.03       69.04      7.59 o 
   3   1  11        5.76        8.01      3.23 o 
   4   1  11       39.03       40.25      5.51 o 
   5   1  11        2.67        7.55      3.61 o 
   6   1  11       12.84       17.21      5.60 o 
  -5   2  11       58.11       41.01     22.02 o 
  -4   2  11       22.92       14.84     14.20 o 
  -3   2  11       24.70       22.11      8.70 o 
  -2   2  11      223.41      209.88     11.70 o 
  -1   2  11       68.66       76.18      5.83 o 
   0   2  11      521.86      519.60     11.37 o 
   1   2  11        2.73       10.62      2.94 o 
   2   2  11       20.75       29.80      5.71 o 
   3   2  11       64.17       65.55      8.19 o 
   4   2  11       64.91       57.88     10.28 o 
   5   2  11        7.73        9.24      3.77 o 
   6   2  11        0.52        5.04      3.64 o 
   7   2  11       36.27       42.00      5.81 o 
  -5   3  11      157.12      159.10     40.16 o 
  -4   3  11       99.35      109.04     11.55 o 
  -3   3  11      289.69      292.51     13.33 o 
  -2   3  11      475.65      446.35     15.27 o 
  -1   3  11      358.00      333.56      9.30 o 
   0   3  11       91.34      110.05      6.28 o 
   1   3  11       30.08       43.38      3.90 o 
   2   3  11       20.90       25.52      7.08 o 
   3   3  11        2.91        8.64      3.52 o 
   4   3  11        1.33        2.83      3.30 o 
   5   3  11        7.18        4.86      3.42 o 
   6   3  11       94.02       87.09      6.16 o 
   7   3  11       20.45       18.60      4.42 o 
  -5   4  11       81.47       93.34     26.14 o 
  -4   4  11       62.45       61.25     12.15 o 
  -3   4  11      158.43      110.27     18.38 o 
  -2   4  11      119.13      119.01      6.63 o 
  -1   4  11      201.02      187.68      7.34 o 
   0   4  11       57.73       54.37      5.18 o 
   1   4  11      215.75      196.64      7.29 o 
   2   4  11       39.24       51.00      4.35 o 
   3   4  11       31.66       39.99      4.57 o 
   4   4  11       17.35       30.17      6.20 o 
   5   4  11       44.13       47.82      5.13 o 
   6   4  11      121.16      103.84      6.56 o 
   7   4  11      141.57      140.64      7.72 o 
   8   4  11       10.88       10.62      4.20 o 
  -5   5  11       10.00       -0.83     16.83 o 
  -4   5  11      171.82      160.62     15.13 o 
  -3   5  11      141.69      153.97     10.28 o 
  -2   5  11      477.68      451.56     10.75 o 
  -1   5  11      539.30      537.36     11.54 o 
   0   5  11      199.63      231.99      7.84 o 
   1   5  11      253.92      257.92      7.55 o 
   2   5  11      459.53      441.42      9.35 o 
   3   5  11      563.76      534.82     10.44 o 
   4   5  11       17.14       20.34      3.62 o 
   5   5  11      481.85      482.77     14.37 o 
   6   5  11       22.31       31.23      4.15 o 
   7   5  11        8.44       11.74      6.25 o 
   8   5  11       21.06       23.38      4.96 o 
  -5   6  11        3.19       -4.95     13.06 o 
  -4   6  11       52.05       55.45      8.05 o 
  -3   6  11      119.01      138.40      7.24 o 
  -2   6  11      178.14      164.69      7.29 o 
  -1   6  11      350.87      340.52      9.45 o 
   0   6  11       80.97       88.38     12.88 o 
   1   6  11      581.09      577.82     16.33 o 
   2   6  11      104.04       99.77      5.48 o 
   3   6  11       76.38       72.50      5.36 o 
   4   6  11       41.17       47.79      4.68 o 
   5   6  11       85.09       88.68      8.69 o 
   6   6  11        0.75        8.26      3.42 o 
   7   6  11       12.23       25.84      6.77 o 
   8   6  11       42.30       46.07      9.07 o 
  -4   7  11      173.80      194.59     13.87 o 
  -3   7  11       44.62       43.91      5.89 o 
  -2   7  11      225.64      242.49      8.69 o 
  -1   7  11      279.21      309.16     11.93 o 
   0   7  11      492.60      486.54     13.91 o 
   1   7  11      612.90      574.07     14.64 o 
   2   7  11      233.63      227.67      7.41 o 
   3   7  11       24.23       29.61      4.28 o 
   4   7  11       87.40       81.07      5.47 o 
   5   7  11      137.69      138.94      6.52 o 
   6   7  11       64.81       74.23      5.43 o 
   7   7  11       60.91       64.42      5.33 o 
   8   7  11       18.44       27.95      4.50 o 
  -4   8  11       60.79       68.81      6.12 o 
  -3   8  11       13.40        8.88      4.09 o 
  -2   8  11       29.16       29.35      6.56 o 
  -1   8  11      114.79      135.89      9.19 o 
   0   8  11      560.36      536.75     14.64 o 
   1   8  11      203.10      203.30     11.17 o 
   2   8  11      194.41      184.03      6.93 o 
   3   8  11      139.53      156.79      6.71 o 
   4   8  11       26.83       37.80      4.79 o 
   5   8  11       48.52       46.12      4.95 o 
   6   8  11      206.67      226.84      9.32 o 
   7   8  11      135.58      142.83     11.29 o 
   8   8  11       22.47       26.10      4.81 o 
  -3   9  11       20.41       31.79      6.82 o 
  -2   9  11        0.13        2.11      5.05 o 
  -1   9  11       23.06       30.23      6.47 o 
   0   9  11      186.63      196.88     10.03 o 
   1   9  11      277.21      264.48     12.00 o 
   2   9  11      419.70      418.63     10.09 o 
   3   9  11       37.72       46.83      4.89 o 
   4   9  11       76.11       87.72      5.92 o 
   5   9  11      162.10      170.23      7.19 o 
   6   9  11      191.12      190.19      7.75 o 
   7   9  11      122.96      143.62     11.02 o 
  -3  10  11       15.38       21.52      7.13 o 
  -2  10  11        4.10       11.58      5.67 o 
  -1  10  11       28.96       28.21      6.45 o 
   0  10  11       22.40       25.13      6.23 o 
   1  10  11      261.32      255.08     14.50 o 
   2  10  11      339.31      324.53      9.36 o 
   3  10  11       35.08       29.63      4.69 o 
   4  10  11       60.23       65.62      5.49 o 
   5  10  11       44.31       59.25     19.49 o 
   6  10  11      107.28      101.50      6.27 o 
   7  10  11       23.24       24.42      4.60 o 
  -2  11  11        0.30       11.17      9.40 o 
  -1  11  11        1.04        6.49      9.25 o 
   0  11  11        0.24        9.28      6.58 o 
   1  11  11       36.02       50.94      7.07 o 
   2  11  11       20.31       36.70      6.77 o 
   3  11  11      366.20      334.27      9.82 o 
   4  11  11       38.94       48.93      5.51 o 
   5  11  11       99.67      111.60      6.53 o 
   6  11  11      167.29      175.15      7.94 o 
   0  12  11       68.75       76.94     12.74 o 
   1  12  11        2.87        6.85      5.16 o 
   2  12  11       34.68       43.77     11.80 o 
   3  12  11      199.88      168.93      7.91 o 
   4  12  11       59.62       45.13      8.17 o 
   5  12  11      206.46      216.59      8.79 o 
  -1  -1  12        7.52       23.56      9.08 o 
   0  -1  12       81.94       83.32     12.48 o 
   1  -1  12       47.22       76.28     12.22 o 
   2  -1  12        4.30       11.29      4.33 o 
  -2   0  12       10.42       18.85      8.32 o 
  -1   0  12       31.77       57.17     10.65 o 
   0   0  12       27.96       52.87     10.67 o 
   1   0  12        0.01        5.26      7.49 o 
   2   0  12        1.65        4.54      5.88 o 
   3   0  12        4.58        7.07      3.33 o 
   4   0  12        0.83        2.08      3.32 o 
  -3   1  12       25.08      -15.26     15.26 o 
  -2   1  12       55.51       79.71     11.34 o 
  -1   1  12      168.80      155.68     13.41 o 
   0   1  12       37.04       58.60     10.17 o 
   1   1  12        5.52       14.22      6.86 o 
   2   1  12       25.84       23.29     10.29 o 
   3   1  12       90.70       84.31     11.87 o 
   4   1  12       21.25       12.12      4.29 o 
   5   1  12        5.23        3.31      3.76 o 
  -3   2  12       57.66       57.72     26.30 o 
  -2   2  12      106.39       98.17     21.79 o 
  -1   2  12      587.75      555.78     36.24 o 
   0   2  12      161.84      151.71      8.96 o 
   1   2  12       74.72       90.60      7.95 o 
   2   2  12       50.11       55.29      8.16 o 
   3   2  12       34.60       33.63      4.70 o 
   4   2  12       33.58       38.36      5.02 o 
   5   2  12        2.82        4.05      3.55 o 
   6   2  12        0.36        2.82      3.61 o 
  -4   3  12       43.10       50.73     27.60 o 
  -3   3  12        0.17       -4.38     17.07 o 
  -2   3  12        5.45        8.87     10.88 o 
  -1   3  12        5.54       16.73      8.27 o 
   0   3  12      287.10      310.84      9.46 o 
   1   3  12        1.49       14.75      4.31 o 
   2   3  12       63.41       55.90      5.12 o 
   3   3  12        0.26        6.77      3.43 o 
   4   3  12       10.82        7.36      3.70 o 
   5   3  12       74.05       69.28      6.53 o 
   6   3  12        0.07        7.95      3.97 o 
  -4   4  12       24.02       12.12     19.02 o 
  -3   4  12      123.90      122.88     13.49 o 
  -2   4  12       78.01       88.47      9.07 o 
  -1   4  12       70.65       76.13      5.94 o 
   0   4  12      458.57      458.47     10.99 o 
   1   4  12       51.84       62.13      9.18 o 
   2   4  12      177.49      175.62     10.89 o 
   3   4  12       87.62       87.04      5.26 o 
   4   4  12        0.24        5.44      3.46 o 
   5   4  12       31.76       37.25      4.97 o 
   6   4  12        4.67        6.89      3.85 o 
   7   4  12        1.04        3.06      3.85 o 
  -4   5  12       61.33       47.37     21.04 o 
  -3   5  12      378.09      419.94     15.96 o 
  -2   5  12      340.57      356.21     10.24 o 
  -1   5  12      359.83      353.59     10.10 o 
   0   5  12      145.19      164.20      9.43 o 
   1   5  12      153.66      159.17      8.93 o 
   2   5  12      375.04      372.61      9.07 o 
   3   5  12      242.40      239.24      7.60 o 
   4   5  12        0.55        5.89      3.12 o 
   5   5  12       37.50       38.64      4.82 o 
   6   5  12      125.37      119.97     11.26 o 
   7   5  12       15.69       11.05      4.31 o 
  -4   6  12       56.05       56.47     12.14 o 
  -3   6  12      176.90      175.07     11.17 o 
  -2   6  12      104.95      108.29      6.79 o 
  -1   6  12      104.63       92.08      8.40 o 
   0   6  12       51.69       71.33      7.49 o 
   1   6  12      134.21      134.31      8.47 o 
   2   6  12      310.53      293.80      9.74 o 
   3   6  12       94.66       99.64      5.81 o 
   4   6  12       72.52       85.62      5.49 o 
   5   6  12       10.12       15.45      3.75 o 
   6   6  12       18.34       33.66      6.79 o 
   7   6  12        7.15        9.61      4.47 o 
  -3   7  12       89.01       98.58      6.87 o 
  -2   7  12       94.28       86.50      8.62 o 
  -1   7  12       66.82       64.57      7.66 o 
   0   7  12      214.85      223.21     10.47 o 
   1   7  12      487.92      474.46     13.93 o 
   2   7  12      191.46      178.13      6.99 o 
   3   7  12      302.71      296.32      8.69 o 
   4   7  12       15.26       21.64      5.62 o 
   5   7  12       35.65       48.50      4.95 o 
   6   7  12        0.45        3.97      3.92 o 
   7   7  12       78.52       82.13      8.01 o 
  -3   8  12        0.18        3.69      5.82 o 
  -2   8  12       17.72       25.82      6.89 o 
  -1   8  12       92.33       80.90      8.14 o 
   0   8  12       33.51       34.59      6.68 o 
   1   8  12      225.26      226.26     10.42 o 
   2   8  12      151.71      156.36      8.99 o 
   3   8  12      182.07      189.70      7.49 o 
   4   8  12       62.27       67.97      5.61 o 
   5   8  12        1.46        5.30      3.56 o 
   6   8  12      176.75      183.38      7.71 o 
   7   8  12       78.80       68.90      8.01 o 
  -2   9  12      117.88      153.70     10.14 o 
  -1   9  12      118.82      109.16      9.14 o 
   0   9  12      224.69      225.54     10.91 o 
   1   9  12      105.60      116.05      8.59 o 
   2   9  12      345.74      332.77     16.08 o 
   3   9  12      191.96      194.51      7.63 o 
   4   9  12       71.37       69.07      5.58 o 
   5   9  12      105.88      104.57      6.31 o 
   6   9  12       36.07       49.42      5.59 o 
   7   9  12      114.08      118.74      6.93 o 
  -2  10  12        4.18        6.36      7.68 o 
  -1  10  12        6.67       18.04      7.19 o 
   0  10  12       61.84       62.41     10.13 o 
   1  10  12       84.96       97.64     10.11 o 
   2  10  12       90.30       98.01      8.75 o 
   3  10  12       59.11       65.98      5.73 o 
   4  10  12      133.06      130.16      6.87 o 
   5  10  12       69.21       58.50      5.36 o 
   6  10  12       77.59       90.51      6.23 o 
   0  11  12       47.18       49.48      7.38 o 
   1  11  12      137.14      141.11     13.28 o 
   2  11  12      116.06      102.08      8.50 o 
   3  11  12       56.54       62.25      5.86 o 
   4  11  12      283.88      286.88     11.88 o 
   5  11  12       16.62       13.03      4.23 o 
   1  12  12       60.77       75.14     13.79 o 
   2  12  12       23.10       21.77      6.41 o 
   3  12  12       80.82       82.33      8.44 o 
   4  12  12       62.88       73.61      8.10 o 
   0   1  13       39.31       70.98     11.22 o 
   2   1  13        2.57        9.38     12.34 o 
  -1   2  13       52.72       89.21     11.51 o 
   0   2  13       79.28      105.71     11.60 o 
   1   2  13      117.42      126.24     18.13 o 
   2   2  13        0.48       -4.54      5.02 o 
   3   2  13      136.87      123.84      7.26 o 
   4   2  13        5.79        4.51      4.42 o 
  -2   3  13       20.53       35.38     28.94 o 
  -1   3  13      130.97      160.76     21.85 o 
   0   3  13       38.95       61.70      6.32 o 
   1   3  13      201.73      184.92     11.58 o 
   2   3  13       18.70       12.43      6.51 o 
   3   3  13        8.79       13.40      3.87 o 
   4   3  13        0.00        3.42      3.86 o 
   5   3  13       35.64       36.41      5.68 o 
  -2   4  13      176.68      201.10     12.28 o 
  -1   4  13      247.96      259.24     12.86 o 
   0   4  13      174.13      160.21      9.42 o 
   1   4  13      139.55      153.63      9.29 o 
   2   4  13       69.08       64.30      8.53 o 
   3   4  13      195.29      185.84      8.76 o 
   4   4  13       33.76       30.62      4.81 o 
   5   4  13        8.83        4.88      3.61 o 
  -2   5  13       77.73       89.29      9.30 o 
  -1   5  13        5.31        5.87      5.71 o 
   0   5  13       35.35       40.01      6.57 o 
   1   5  13        1.46       15.84      5.62 o 
   2   5  13      264.70      293.50     11.56 o 
   3   5  13      313.89      298.63      8.69 o 
   4   5  13       29.53       33.06      4.86 o 
   5   5  13        0.43        3.79      3.72 o 
   6   5  13       46.37       40.18      5.44 o 
  -2   6  13      119.74      122.99     20.13 o 
  -1   6  13       93.50      104.10      8.79 o 
   0   6  13       52.55       64.59      7.57 o 
   1   6  13      151.25      154.30     14.44 o 
   2   6  13      338.36      344.54     12.36 o 
   3   6  13      142.32      151.32      6.85 o 
   4   6  13      169.33      161.78      7.14 o 
   5   6  13        1.64        6.37      6.85 o 
   6   6  13       15.69       33.00      6.66 o 
  -2   7  13       48.06       41.24      7.57 o 
  -1   7  13       85.49      103.53      8.95 o 
   0   7  13      100.82      102.36      8.57 o 
   1   7  13       55.72       63.17      7.33 o 
   2   7  13       73.49       83.74     16.37 o 
   3   7  13       96.92      108.86      7.94 o 
   4   7  13      176.37      185.55      8.84 o 
   5   7  13       61.26       68.92      7.35 o 
   6   7  13       18.85       27.08      7.33 o 
  -2   8  13       46.44       42.86      7.77 o 
  -1   8  13      111.82      110.37      9.24 o 
   0   8  13      123.86      133.93      9.47 o 
   1   8  13       92.49       95.63      8.20 o 
   2   8  13       52.15       62.15     10.30 o 
   3   8  13      170.50      167.33      7.65 o 
   4   8  13       70.66       85.77      6.06 o 
   5   8  13       41.81       52.06      9.09 o 
   6   8  13       52.66       63.12      5.78 o 
  -1   9  13       78.25       73.19     15.39 o 
   0   9  13       42.01       45.62      7.26 o 
   1   9  13       85.47       81.88     10.72 o 
   2   9  13       68.82       78.72      7.75 o 
   3   9  13       84.79       75.88     10.57 o 
   4   9  13       19.36       22.10      6.32 o 
   5   9  13      108.98      118.62      6.81 o 
   0  10  13       63.98       75.25      8.49 o 
   1  10  13      226.77      213.31     11.13 o 
   2  10  13      189.43      209.85     19.29 o 
   3  10  13      114.12      115.41      8.87 o 
   4  10  13      174.43      170.71      9.84 o 
   5  10  13      213.04      232.81      8.91 o 
   2  11  13      201.18      218.43     11.26 o 
   3  11  13       52.09       55.73     16.70 o 
   4  11  13       43.61       48.23      6.69 o 
   0   4  14       26.41       39.64      6.70 o 
   1   4  14       96.83      108.82     10.34 o 
   2   4  14       22.14       27.36      8.11 o 
   3   4  14      106.74      109.04     10.44 o 
   0   5  14        4.02       13.26      6.30 o 
   1   5  14       93.93      111.09     10.13 o 
   2   5  14       28.95       36.32      8.03 o 
   3   5  14       52.75       49.11      8.63 o 
   4   5  14        0.02        0.72      3.63 o 
   0   6  14       38.22       38.56      9.70 o 
   1   6  14       23.71       35.23      6.81 o 
   2   6  14       78.61       87.96     14.61 o 
   3   6  14       49.38       65.72     15.61 o 
   4   6  14       41.91       49.07      5.99 o 
   0   7  14       86.87       72.94     18.04 o 
   1   7  14       15.40       26.30      7.71 o 
   2   7  14       58.18       76.30     14.75 o 
   3   7  14       84.23       92.44     11.20 o 
   4   7  14      150.16      158.90      9.04 o 
   0   8  14       81.45       84.54      8.97 o 
   1   8  14       64.79       70.73      8.09 o 
   2   8  14       25.10       28.44      6.30 o 
   3   8  14       31.70       44.75      8.20 o 
   4   8  14       91.45       98.46      6.47 o 
   1   9  14       53.13       50.76     13.49 o 
   2   9  14      195.57      197.20     16.77 o 
   3   9  14      125.59      142.80      9.44 o 
                                                 
